# Supplementary material for: Acclimatisation to tropical seasons: hydric and thermal physiology in Gehyra geckos
Source: J Exp Biol. 2026 Mar 13;229(5):jeb250797. doi: 10.1242/jeb.250797 (PMC13006520; doi:10.1242/jeb.250797)
Supplement: Table S1. — Data from measurements of evaporative water loss (EWL) from six species of Gehyra geckos collected during three seasons from two sites in tropical Australia. Statistical results from these data are shown in Fig. 3. [file jexbio-229-250797-TableS1.xlsx]

## Sheet: General Information
Evaporative water loss collected from Gehyra geckos in the wet, early dry, and dry seasons, associated with:
	Skelton et al. Acclimatisation to tropical seasons: Hydric and thermal physiology in Gehyra geckos

## Sheet: Table S1 - Column Descriptions
Column	Description
Site	At which of two Northern Territory, Australia sites was gecko captured
ID	Unique identifier for each gecko
Capture date	day/month/year
Chamber	Identifier for each experimental chamber
Sex	Sex of Geckoos: Female (F), Male (M), Subadult (SA), Unknown (blank)
Species	species of gecko in the genus Gehyra
Season	categorical, season when the gecko was captured and measured, wet, early dry, or dry
Mass	gecko's mass, grams
SVL	snout-vent-length, mm
EWL	rate of evaporative water loss, mg/min

## Sheet: Table S1 - Field EWL
Site	ID	Capture date	Chamber	Sex	Species	Season	Mass	SVL	EWL
Kidman Springs	502	27/09/20	red	F	gemina	dry	2.962	47.8	0.0601441
Kidman Springs	503	27/09/20	red	F	gemina	dry	4.733	60.1	0.0609403
Kidman Springs	504	27/09/20	yellow	M	gemina	dry	11.323	69.3	0.0778913
Kidman Springs	505	27/09/20	green	F	gemina	dry	6.414	62	0.0788237
Kidman Springs	507	27/09/20	green	F	gemina	dry	11.95	72.9	0.129548
Kidman Springs	509	27/09/20	red	M	gemina	dry	1.403	40.9	0.0301894
Kidman Springs	510	27/09/20	green	M	gemina	dry	5.937	60.9	0.0395452
Kidman Springs	513	27/09/20	black		gemina	dry	11	70.5	0.0914687
Kidman Springs	190	02/06/19	blue	M	gemina	early dry	4.3	56.43	0.060614
Kidman Springs	192	02/06/19	green	F	gemina	early dry	10.8	75.66	0.0479995
Kidman Springs	203	02/06/19	yellow	F	gemina	early dry	10.3	68.87	0.0506655
Kidman Springs	204	02/06/19	red	M	gemina	early dry	10.4	74.05	0.0885291
Kidman Springs	209	03/06/19	blue	F	gemina	early dry	10.3	69.45	0.0652321
Kidman Springs	210	03/06/19	yellow	M	gemina	early dry	16.1	71.85	0.122082
Kidman Springs	211	03/06/19	blue	F	gemina	early dry	11.7	72.67	0.121218
Kidman Springs	212	03/06/19	red	M	gemina	early dry	11.3	71.98	0.0976812
Kidman Springs	342	17/02/20	black	M	gemina	wet	2.98	41.3	0.0810436
Kidman Springs	343	17/02/20	black	F	gemina	wet	3.5	51.2	0.0883984
Kidman Springs	344	17/02/20	yellow	M	gemina	wet	10.15	66.7	0.213699
Kidman Springs	345	17/02/20	green	F	gemina	wet	5.24	56	0.0705481
Kidman Springs	346	17/02/20	blue	F	gemina	wet	10.05	64.3	0.103992
Kidman Springs	347	17/02/20	red	F	gemina	wet	8.02	57.8	0.111384
Kidman Springs	348	17/02/20	black	F	gemina	wet	9.04	64.9	0.0793597
Kidman Springs	349	17/02/20	black	F	gemina	wet	2.84	46.2	0.0753291
Kidman Springs	351	17/02/20	blue	F	gemina	wet	11.17	68.5	0.142473
Kidman Springs	352	17/02/20	yellow	M	gemina	wet	6.68	58.8	0.0840701
Kidman Springs	353	17/02/20	black	M	gemina	wet	10.51	67.4	0.150643
Kidman Springs	514	28/09/20	yellow	M	koira	dry	4.251	57.5	0.0689229
Kidman Springs	516	28/09/20	green	M	koira	dry	4.093	55.7	0.0791237
Kidman Springs	518	28/09/20	black	M	koira	dry	8.907	69.6	0.122697
Kidman Springs	519	28/09/20	red	F	koira	dry	3.084	51.5	0.0466313
Kidman Springs	520	28/09/20	black	M	koira	dry	8.353	70.9	0.12525
Kidman Springs	521	28/09/20	green	M	koira	dry	10.976	74.7	0.216835
Kidman Springs	522	28/09/20	red	F	koira	dry	6.833	69.6	0.147625
Kidman Springs	523	28/09/20	yellow	M	koira	dry	6.454	66.8	0.0302816
Kidman Springs	524	28/09/20	black	F	koira	dry	5.89	66.1	0.0964208
Kidman Springs	206	03/06/19	red	F	koira	early dry	4.2	57.85	0.0360643
Kidman Springs	207	03/06/19	black	M	koira	early dry	9.7	72.15	0.107562
Kidman Springs	208	03/06/19	green	F	koira	early dry	7.3	65.61	0.0535539
Kidman Springs	213	03/06/19	black	F	koira	early dry	3.1	53.01	0.0795852
Kidman Springs	214	03/06/19	yellow	F	koira	early dry	3	50.48	0.0509658
Kidman Springs	354	18/02/20	yellow	M	koira	wet	9.68	69.8	0.288453
Kidman Springs	355	18/02/20	green	F	koira	wet	11.07	74.6	0.152968
Kidman Springs	356	18/02/20	red	F	koira	wet	4.99	59	0.372334
Kidman Springs	357	18/02/20	green	M	koira	wet	10.18	72	0.235272
Kidman Springs	358	18/02/20	green	F	koira	wet	11.78	70.9	0.343392
Kidman Springs	359	18/02/20	red	F	koira	wet	9.86	71.7	0.200686
Kidman Springs	360	18/02/20	red	F	koira	wet	6.91	67.8	0.323082
Kidman Springs	361	18/02/20	yellow	M	koira	wet	10.56	74.7	0.24036
Kidman Springs	362	19/02/20	yellow	M	koira	wet	10.05	67.9	0.300982
Kidman Springs	363	19/02/20	green	M	koira	wet	10.12	70.3	0.232048
Kidman Springs	364	19/02/20	red	F	koira	wet	10.24	70.4	0.189161
Kidman Springs	486	27/09/20	red	F	nana	dry	4.021	51.7	0.0339437
Kidman Springs	488	27/09/20	yellow	F	nana	dry	2.567	44.1	0.0649379
Kidman Springs	489	27/09/20	black	F	nana	dry	1.785	40	0.0528482
Kidman Springs	491	27/09/20	yellow	M	nana	dry	2.53	45.2	0.0448748
Kidman Springs	492	27/09/20	yellow	M	nana	dry	3.312	48.9	0.108756
Kidman Springs	493	27/09/20	green	M	nana	dry	2.448	43.5	0.0310148
Kidman Springs	494	27/09/20	black	F	nana	dry	2.704	46.3	0.025314
Kidman Springs	495	27/09/20	black	M	nana	dry	3.317	45.3	0.0449953
Kidman Springs	497	27/09/20	red	F	nana	dry	1.739	38.9	0.0370365
Kidman Springs	498	27/09/20	green	M	nana	dry	3.553	50.6	0.0517631
Kidman Springs	185	02/06/19	green	M	nana	early dry	3.5	48.2	0.0440865
Kidman Springs	187	02/06/19	yellow	F	nana	early dry	1.1	34.25	0.023235
Kidman Springs	189	02/06/19	black	M	nana	early dry	3.2	50.06	0.0720752
Kidman Springs	194	02/06/19	yellow	M	nana	early dry	2.1	46.39	0.107459
Kidman Springs	195	02/06/19	red	F	nana	early dry	3.4	49.53	0.0145377
Kidman Springs	196	02/06/19	blue	F	nana	early dry	2	46.35	0.0294908
Kidman Springs	197	02/06/19	red	M	nana	early dry	3.4	41.63	0.122986
Kidman Springs	199	02/06/19	green	M	nana	early dry	2.5	48.32	0.0382632
Kidman Springs	200	02/06/19	black	F	nana	early dry	1.7	41.83	0.0202045
Kidman Springs	201	02/06/19	yellow	F	nana	early dry	2.3	45.83	0.0289314
Kidman Springs	202	02/06/19	black	F	nana	early dry	3.3	48.56	0.0394514
Kidman Springs	216	04/06/19	black	M	nana	early dry	3.3	43.87	0.019084
Kidman Springs	317	30/01/20	green	M	nana	wet	3.42	46.3	0.0786363
Kidman Springs	318	30/01/20	yellow	F	nana	wet	3.4	43.7	0.0683724
Kidman Springs	319	30/01/20	red	F	nana	wet	3.06	45.7	0.0708528
Kidman Springs	321	30/01/20	black	M	nana	wet	2.63	42.5	0.0715497
Kidman Springs	322	30/01/20	red	F	nana	wet	2.78	43.8	0.07449
Kidman Springs	335	17/02/20	green	F	nana	wet	3.27	42.5	0.0367211
Kidman Springs	336	17/02/20	yellow	F	nana	wet	2.74	41.5	0.0397685
Kidman Springs	338	17/02/20	black	F	nana	wet	3.08	41.8	0.0862444
Kidman Springs	339	17/02/20	blue	M	nana	wet	3.09	40.9	0.0630992
Litchfield	267	11/09/19	blue		australis	dry	5.64	62.2	0.0117105
Litchfield	268	11/09/19	red		australis	dry	5.9	63.5	0.0286441
Litchfield	269	11/09/19	pink		australis	dry	7.55	65.1	0.0487486
Litchfield	270	11/09/19	blue		australis	dry	5.13	64.4	0.0618609
Litchfield	271	11/09/19	green		australis	dry	5.44	56.4	0.104312
Litchfield	272	11/09/19	grey		australis	dry	2.56	43.1	0.00931149
Litchfield	273	11/09/19	multi		australis	dry	5.33	62.1	0.0158537
Litchfield	395	06/07/20	blue	M	australis	dry	1.91	40.9	0.0226406
Litchfield	397	06/07/20	red	M	australis	dry	7.41	61.7	0.0859582
Litchfield	399	06/07/20	yellow	M	australis	dry	6.55	60.5	0.123914
Litchfield	402	06/07/20	red	M	australis	dry	5.61	61.8	0.045976
Litchfield	417	30/07/20	black	F	australis	dry	7.352	62.5	0.114214
Litchfield	022	10/05/19	black	F	australis	early dry	4.21	56.12	0.106318
Litchfield	023	10/05/19	black	M	australis	early dry	7.5	67.43	0.119147
Litchfield	024	10/05/19	green	M	australis	early dry	7.8	62.53	0.176218
Litchfield	025	10/05/19	red	F	australis	early dry	5.5	55.45	0.145217
Litchfield	236	16/06/19	yellow	M	australis	early dry	7.8	68.27	0.0548189
Litchfield	237	16/06/19	yellow	M	australis	early dry	8.3	68.64	0.0616581
Litchfield	238	16/06/19	yellow	M	australis	early dry	6.9	65.95	0.0688425
Litchfield	239	16/06/19	blue	F	australis	early dry	8.5	64.56	0.0830792
Litchfield	240	16/06/19	blue	M	australis	early dry	5.3	53.66	0.080997
Litchfield	241	16/06/19	yellow	M	australis	early dry	5.5	57.72	0.0772512
Litchfield	288	28/01/20	red	M	australis	wet	6.557	64.2	0.0987974
Litchfield	293	28/01/20	green	F	australis	wet	5.516	57.9	0.0977597
Litchfield	294	28/01/20	blue	M	australis	wet	7.829	64.7	0.0596087
Litchfield	295	28/01/20	red	F	australis	wet	4.395	55.1	0.139842
Litchfield	297	28/01/20	black	F	australis	wet	2.182	41.3	0.105727
Litchfield	299	28/01/20	multi	F	australis	wet	4.817	57.8	0.129297
Litchfield	300	28/01/20	orange	M	australis	wet	6.157	60.8	0.09792
Litchfield	301	28/01/20	yellow	F	australis	wet	6.009	60.8	0.105737
Litchfield	302	28/01/20	orange	F	australis	wet	6.214	67.8	0.0644423
Litchfield	303	28/01/20	multi	M	australis	wet	6.661	66.5	0.138649
Litchfield	304	28/01/20	green	M	australis	wet	5.08	59.3	0.365582
Litchfield	316	30/01/20	red	F	australis	wet	4.427	56.2	0.17571
Litchfield	326	30/01/20	blue	F	australis	wet	5.265	61.3	0.0140633
Litchfield	244	11/09/19	yellow		lapistola	dry	9.49	75.1	0.0831846
Litchfield	245	11/09/19	grey		lapistola	dry	3.51	54.6	0.0375194
Litchfield	246	11/09/19	multi		lapistola	dry	2.35	43.4	0.0384703
Litchfield	247	11/09/19	pink		lapistola	dry	3.7	58.1	0.0420363
Litchfield	254	11/09/19	grey	F	lapistola	dry	8.03	65.2	0.0822258
Litchfield	256	11/09/19	blue		lapistola	dry	2.29	47.3	0.0350178
Litchfield	257	11/09/19	yellow		lapistola	dry	3.21	52.5	0.0381826
Litchfield	274	11/09/19	black		lapistola	dry	9.37	72.5	0.0705134
Litchfield	275	11/09/19	red		lapistola	dry	7.82	66.9	0.0461306
Litchfield	276	11/09/19	blue		lapistola	dry	5.95	68.5	0.0621885
Litchfield	277	11/09/19	pink		lapistola	dry	9.92	71.6	0.137152
Litchfield	278	11/09/19	grey		lapistola	dry	11.18	71.2	0.0358372
Litchfield	365	06/07/20	orange	M	lapistola	dry	4.12	55	0.0594747
Litchfield	377	06/07/20	red	M	lapistola	dry	5.82	60	0.0671641
Litchfield	383	06/07/20	grey	F	lapistola	dry	3.12	51.4	0.0560897
Litchfield	384	06/07/20	grey	M	lapistola	dry	9.45	72.2	0.0981834
Litchfield	385	06/07/20	green	F	lapistola	dry	2.96	50	0.0711048
Litchfield	386	06/07/20	red	F	lapistola	dry	7.78	63.3	0.0564447
Litchfield	389	06/07/20	green	F	lapistola	dry	3.19	50.6	0.0666215
Litchfield	390	06/07/20	blue	F	lapistola	dry	12.58	74.6	0.125754
Litchfield	391	06/07/20	yellow	F	lapistola	dry	10.04	68.7	0.0739161
Litchfield	392	06/07/20	orange	F	lapistola	dry	7.97	70.7	0.0578735
Litchfield	393	06/07/20	black	F	lapistola	dry	11.56	68.4	0.0692761
Litchfield	394	06/07/20	red	F	lapistola	dry	5.67	57.2	0.0313819
Litchfield	396	06/07/20	yellow	F	lapistola	dry	2.39	42.7	0.0434949
Litchfield	403	06/07/20	yellow	M	lapistola	dry	17.92	79.1	0.199418
Litchfield	406	30/07/20	blue	M	lapistola	dry	7.015	66.3	0.0506284
Litchfield	412	30/07/20	grey	M	lapistola	dry	9.094	70	0.05953
Litchfield	413	30/07/20	grey	M	lapistola	dry	7.599	67.1	0.125258
Litchfield	418	30/07/20	black	M	lapistola	dry	6.527	58.7	0.0891256
Litchfield	419	30/07/20	green	M	lapistola	dry	10.242	72.8	0.122543
Litchfield	420	30/07/20	black	M	lapistola	dry	16.606	78.1	0.156519
Litchfield	004	10/05/19	yellow	M	lapistola	early dry	7.2	62.39	0.12557
Litchfield	006	10/05/19	blue	M	lapistola	early dry	12	72.77	0.102603
Litchfield	008	10/05/19	green	M	lapistola	early dry	8.8	72.27	0.0481406
Litchfield	009	10/05/19	yellow	M	lapistola	early dry	10.9	75.71	0.0409084
Litchfield	167	16/05/19	red	F	lapistola	early dry	16.3	70.26	0.096301
Litchfield	168	16/05/19	red	F	lapistola	early dry	7.4	69.08	0.0873628
Litchfield	219	16/06/19	red	F	lapistola	early dry	10.4	66.02	0.15374
Litchfield	222	16/06/19	black	SA	lapistola	early dry	3.3	47.97	0.00868658
Litchfield	283	28/01/20	red	M	lapistola	wet	14.432	78.2	0.389175
Litchfield	284	28/01/20	black	M	lapistola	wet	14.593	76.4	0.245042
Litchfield	285	28/01/20	green	F	lapistola	wet	11.46	75.7	0.151463
Litchfield	286	28/01/20	blue	F	lapistola	wet	7.76	65.5	0.13827
Litchfield	287	28/01/20	yellow	F	lapistola	wet	7.191	60.9	0.166887
Litchfield	289	28/01/20	black	M	lapistola	wet	6.373	66.4	0.169683
Litchfield	291	28/01/20	multi	F	lapistola	wet	8.992	70.4	0.336415
Litchfield	324	30/01/20	pink	F	lapistola	wet	6.272	63.7	0.176628
Litchfield	331	30/01/20	blue	M	lapistola	wet	11.142	74.2	0.203116
Litchfield	552	21/11/20	black	M	lapistola	wet	9.911	71.2	0.229816
Litchfield	554	21/11/20	blue	F	lapistola	wet	5.267	63.1	0.0622244
Litchfield	555	21/11/20	black	F	lapistola	wet	7.702	72.4	0.153445
Litchfield	249	11/09/19	orange		nana	dry	1.54	35.4	0.00326378
Litchfield	252	11/09/19	green		nana	dry	1.8	40.5	0.0109001
Litchfield	258	11/09/19	yellow	SA	nana	dry	0.98	33.4	0.0242123
Litchfield	260	11/09/19	red	SA	nana	dry	0.99	31.1	0.0249252
Litchfield	261	11/09/19	black	F	nana	dry	2.1	42.1	0.0368495
Litchfield	262	11/09/19	green		nana	dry	1.84	42.3	0.0226531
Litchfield	266	11/09/19	multi		nana	dry	1.55	39.4	0.0300112
Litchfield	282	11/09/19	red		nana	dry	1.99	39.8	0.0203535
Litchfield	366	06/07/20	grey	M	nana	dry	2.3	44	0.0330147
Litchfield	371	06/07/20	blue	M	nana	dry	2	44.7	0.0526752
Litchfield	373	06/07/20	green	F	nana	dry	2.34	40.5	0.0297353
Litchfield	404	30/07/20	red	M	nana	dry	1.235	36.4	0.0204322
Litchfield	405	30/07/20	green	F	nana	dry	2.389	46.2	0.0226769
Litchfield	408	30/07/20	orange	M	nana	dry	2.309	42.3	0.00890821
Litchfield	409	30/07/20	pink	F	nana	dry	1.685	40.2	0.0090731
Litchfield	411	30/07/20	orange	M	nana	dry	2.227	40.9	0.00254641
Litchfield	414	30/07/20	red	F	nana	dry	1.447	39.5	0.00805049
Litchfield	415	30/07/20	pink	F	nana	dry	1.523	38.4	0.0129544
Litchfield	422	30/07/20	orange	F	nana	dry	2.028	41.7	0.0520602
Litchfield	423	30/07/20	green	F	nana	dry	1.987	43	0.0175354
Litchfield	424	30/07/20	red	F	nana	dry	1.508	39	0.0207185
Litchfield	425	30/07/20	yellow	F	nana	dry	2.136	42.4	0.0360785
Litchfield	005	10/05/19	blue	F	nana	early dry	1	36.58	0.173472
Litchfield	019	10/05/19	green	F	nana	early dry	1	34.81	0.0784279
Litchfield	218	16/06/19	black	F	nana	early dry	1.3	36.95	0.0145861
Litchfield	221	16/06/19	red	SA	nana	early dry	0.9	27.06	0.00322037
Litchfield	223	16/06/19	green	M	nana	early dry	2.2	41.5	0.0219003
Litchfield	226	16/06/19	green	SA	nana	early dry	1	33.91	0.031105
Litchfield	231	16/06/19	blue	F	nana	early dry	2.3	42.36	0.0263201
Litchfield	232	16/06/19	green	M	nana	early dry	2.5	41.73	0.0314595
Litchfield	312	30/01/20	green	M	nana	wet	1.993	38.6	0.0711154
Litchfield	313	30/01/20	multi	F	nana	wet	2.178	45.7	0.0806278
Litchfield	314	30/01/20	green	F	nana	wet	1.012	34	0.068332
Litchfield	315	30/01/20	multi	M	nana	wet	2.418	42.7	0.0736876
Litchfield	542	21/11/20	yellow	F	nana	wet	1.715	42.6	0.150489
Litchfield	545	21/11/20	green		nana	wet	1.952	38.1	0.0446318
Litchfield	547	21/11/20	black	SA	nana	wet	0.451	24.7	0.0382912
Litchfield	549	21/11/20	red	SA	nana	wet	0.373	25.1	0.0594939
Litchfield	556	21/11/20	red	F	nana	wet	2.153	45.2	0.0838149
Litchfield	557	21/11/20	green	F	nana	wet	1.775	41	0.139361
Litchfield	558	21/11/20	yellow	F	nana	wet	2.137	44.7	0.0167949
Litchfield	559	21/11/20	green	M	nana	wet	2.095	43.2	0.141462
Litchfield	560	21/11/20	yellow	M	nana	wet	1.635	42	0.0549431
Litchfield	561	21/11/20	red	M	nana	wet	1.767	39.6	0.167457
Litchfield	562	21/11/20	red	M	nana	wet	3.371	46.4	0.125253
Litchfield	248	11/09/19	multi		paranana	dry	3.31	40.8	0.0213345
Litchfield	250	11/09/19	orange		paranana	dry	1.78	36.3	0.0333599
Litchfield	251	11/09/19	orange		paranana	dry	5.11	56.5	0.0269778
Litchfield	253	11/09/19	yellow		paranana	dry	4.75	51.9	0.031246
Litchfield	255	11/09/19	orange		paranana	dry	3.87	50.7	0.0489128
Litchfield	259	11/09/19	pink		paranana	dry	3.66	52.9	0.0515366
Litchfield	263	11/09/19	red		paranana	dry	1.96	42.1	0.012291
Litchfield	264	11/09/19	black		paranana	dry	4.02	52	0.0706315
Litchfield	279	11/09/19	black		paranana	dry	2.06	43.5	0.0375954
Litchfield	280	11/09/19	green		paranana	dry	4.12	54.1	0.0478189
Litchfield	367	06/07/20	orange	F	paranana	dry	2.18	45	0.033392
Litchfield	372	06/07/20	orange	F	paranana	dry	3.81	48.6	0.0839448
Litchfield	374	06/07/20	blue	F	paranana	dry	1.85	40	0.0389674
Litchfield	375	06/07/20	red	F	paranana	dry	3.73	54.6	0.0487016
Litchfield	376	06/07/20	black	F	paranana	dry	2.92	44	0.0528459
Litchfield	378	06/07/20	pink	F	paranana	dry	4.02	50.4	0.0221407
Litchfield	380	06/07/20	green	F	paranana	dry	4.33	51.6	0.0284454
Litchfield	003	10/05/19	red	M	paranana	early dry	4.6	55.69	0.0610673
Litchfield	010	10/05/19	blue	F	paranana	early dry	3.23	50.62	0.0945943
Litchfield	013	10/05/19	yellow	F	paranana	early dry	4.23	53.13	0.106477
Litchfield	016	10/05/19	black	M	paranana	early dry	5.5	57.36	0.0894796
Litchfield	224	16/06/19	blue	F	paranana	early dry	4.1	53.15	0.0654503
Litchfield	225	16/06/19	black	M	paranana	early dry	3.7	51.34	0.0372207
Litchfield	227	16/06/19	black	SA	paranana	early dry	1.4	37.5	0.0338723
Litchfield	228	16/06/19	black	F	paranana	early dry	4.5	49.27	0.0514387
Litchfield	230	16/06/19	blue	F	paranana	early dry	4.4	49.9	0.0539537
Litchfield	235	16/06/19	green	SA	paranana	early dry	1.3	34.45	0.0335404
Litchfield	305	30/01/20	black	F	paranana	wet	4.559	55.6	0.132388
Litchfield	306	30/01/20	yellow	F	paranana	wet	4.388	52.9	0.0917136
Litchfield	308	30/01/20	blue	F	paranana	wet	4.515	54.5	0.24865
Litchfield	310	30/01/20	red	F	paranana	wet	4.495	56.8	0.0820151
Litchfield	323	30/01/20	red	M	paranana	wet	5.776	54.2	0.140644
Litchfield	325	30/01/20	black	F	paranana	wet	2.378	44	0.0718225
Litchfield	327	30/01/20	orange	F	paranana	wet	4.727	51.7	0.0972347
Litchfield	329	30/01/20	pink	M	paranana	wet	3.414	52	0.224341
Litchfield	332	30/01/20	orange	M	paranana	wet	3.454	51.2	0.17345
Litchfield	334	30/01/20	yellow	F	paranana	wet	3.76	50.9	0.0136599
Litchfield	546	21/11/20	yellow	M	paranana	wet	2.122	42	0.11662
