# Supplementary material for: Acclimatisation to tropical seasons: hydric and thermal physiology in Gehyra geckos
Source: J Exp Biol. 2026 Mar 13;229(5):jeb250797. doi: 10.1242/jeb.250797 (PMC13006520; doi:10.1242/jeb.250797)
Supplement: Table S2. — Data from measurements of preferred body temperature (Tpref) from six species of Gehyra geckos collected during two seasons from two sites in tropical Australia. Statistical results from these data are shown in Fig. 2. [file jexbio-229-250797-TableS2.xlsx]

## Sheet: General Information
Preferred body temperature data collected from Gehyra geckos in the wet and dry seasons, associated with:
	Skelton et al. Acclimatisation to tropical seasons: Hydric and thermal physiology in Gehyra geckos

## Sheet: Table S2 Column Descriptions
Column	Description
Site	At which of two Northern Territory, Australia sites was gecko captured
ID	Unique identifier for each gecko
Capture date	day/month/year
Sex	Sex of Geckoos: Female (F), Male (M), Subadult (SA), Unknown (blank)
Species	species of gecko in the genus Gehyra
Season	categorical, season when the gecko was captured and measured, wet or dry
Reading	Identifier for each of the six temperature readings. Six temperatures were retained for each gecko to produce a set-point range.
Temp	Tempeature of the gecko (˚C), collected with thermal image of lower abdomen

## Sheet: Table S2 Preferred Temperatures
Site	ID	Capture date	Sex	Mass	SVL	Species	Season	Reading	Temp
Kidman Springs	500	2020-09-27	M	9.688	69.2	gemina	dry	T1	30.4
Kidman Springs	500	2020-09-27	M	9.688	69.2	gemina	dry	T2	30.5
Kidman Springs	500	2020-09-27	M	9.688	69.2	gemina	dry	T3	30.5
Kidman Springs	500	2020-09-27	M	9.688	69.2	gemina	dry	T4	30.5
Kidman Springs	500	2020-09-27	M	9.688	69.2	gemina	dry	T5	30.8
Kidman Springs	500	2020-09-27	M	9.688	69.2	gemina	dry	T6	31.5
Kidman Springs	501	2020-09-27	F	9.945	71	gemina	dry	T1	31.5
Kidman Springs	501	2020-09-27	F	9.945	71	gemina	dry	T2	31.6
Kidman Springs	501	2020-09-27	F	9.945	71	gemina	dry	T3	32.3
Kidman Springs	501	2020-09-27	F	9.945	71	gemina	dry	T4	32.6
Kidman Springs	501	2020-09-27	F	9.945	71	gemina	dry	T5	32.7
Kidman Springs	501	2020-09-27	F	9.945	71	gemina	dry	T6	32.9
Kidman Springs	502	2020-09-27	F	2.962	47.8	gemina	dry	T1	32.5
Kidman Springs	502	2020-09-27	F	2.962	47.8	gemina	dry	T2	32.5
Kidman Springs	502	2020-09-27	F	2.962	47.8	gemina	dry	T3	33
Kidman Springs	502	2020-09-27	F	2.962	47.8	gemina	dry	T4	33.1
Kidman Springs	502	2020-09-27	F	2.962	47.8	gemina	dry	T5	33.3
Kidman Springs	502	2020-09-27	F	2.962	47.8	gemina	dry	T6	33.5
Kidman Springs	503	2020-09-27	F	4.733	60.1	gemina	dry	T1	29.5
Kidman Springs	503	2020-09-27	F	4.733	60.1	gemina	dry	T2	29.7
Kidman Springs	503	2020-09-27	F	4.733	60.1	gemina	dry	T3	29.7
Kidman Springs	503	2020-09-27	F	4.733	60.1	gemina	dry	T4	30.2
Kidman Springs	503	2020-09-27	F	4.733	60.1	gemina	dry	T5	30.5
Kidman Springs	503	2020-09-27	F	4.733	60.1	gemina	dry	T6	30.7
Kidman Springs	504	2020-09-27	M	11.323	69.3	gemina	dry	T1	28.9
Kidman Springs	504	2020-09-27	M	11.323	69.3	gemina	dry	T2	29
Kidman Springs	504	2020-09-27	M	11.323	69.3	gemina	dry	T3	29.5
Kidman Springs	504	2020-09-27	M	11.323	69.3	gemina	dry	T4	29.8
Kidman Springs	504	2020-09-27	M	11.323	69.3	gemina	dry	T5	30.1
Kidman Springs	504	2020-09-27	M	11.323	69.3	gemina	dry	T6	30.2
Kidman Springs	505	2020-09-27	F	6.414	62	gemina	dry	T1	31.2
Kidman Springs	505	2020-09-27	F	6.414	62	gemina	dry	T2	31.4
Kidman Springs	505	2020-09-27	F	6.414	62	gemina	dry	T3	31.8
Kidman Springs	505	2020-09-27	F	6.414	62	gemina	dry	T4	33.1
Kidman Springs	505	2020-09-27	F	6.414	62	gemina	dry	T5	33.5
Kidman Springs	505	2020-09-27	F	6.414	62	gemina	dry	T6	33.9
Kidman Springs	506	2020-09-27	F	3.834	54.8	gemina	dry	T1	30.6
Kidman Springs	506	2020-09-27	F	3.834	54.8	gemina	dry	T2	30.8
Kidman Springs	506	2020-09-27	F	3.834	54.8	gemina	dry	T3	31
Kidman Springs	506	2020-09-27	F	3.834	54.8	gemina	dry	T4	31.9
Kidman Springs	506	2020-09-27	F	3.834	54.8	gemina	dry	T5	32
Kidman Springs	506	2020-09-27	F	3.834	54.8	gemina	dry	T6	32.1
Kidman Springs	507	2020-09-27	F	11.95	72.9	gemina	dry	T1	30.6
Kidman Springs	507	2020-09-27	F	11.95	72.9	gemina	dry	T2	30.9
Kidman Springs	507	2020-09-27	F	11.95	72.9	gemina	dry	T3	31.8
Kidman Springs	507	2020-09-27	F	11.95	72.9	gemina	dry	T4	31.8
Kidman Springs	507	2020-09-27	F	11.95	72.9	gemina	dry	T5	33.1
Kidman Springs	507	2020-09-27	F	11.95	72.9	gemina	dry	T6	33.2
Kidman Springs	509	2020-09-27	M	1.403	40.9	gemina	dry	T1	27.3
Kidman Springs	509	2020-09-27	M	1.403	40.9	gemina	dry	T2	27.5
Kidman Springs	509	2020-09-27	M	1.403	40.9	gemina	dry	T3	27.9
Kidman Springs	509	2020-09-27	M	1.403	40.9	gemina	dry	T4	28.3
Kidman Springs	509	2020-09-27	M	1.403	40.9	gemina	dry	T5	28.6
Kidman Springs	509	2020-09-27	M	1.403	40.9	gemina	dry	T6	28.9
Kidman Springs	510	2020-09-27	M	5.937	60.9	gemina	dry	T1	29.4
Kidman Springs	510	2020-09-27	M	5.937	60.9	gemina	dry	T2	29.5
Kidman Springs	510	2020-09-27	M	5.937	60.9	gemina	dry	T3	29.5
Kidman Springs	510	2020-09-27	M	5.937	60.9	gemina	dry	T4	30.1
Kidman Springs	510	2020-09-27	M	5.937	60.9	gemina	dry	T5	30.7
Kidman Springs	510	2020-09-27	M	5.937	60.9	gemina	dry	T6	30.9
Kidman Springs	513	2020-09-27	M	11	70.5	gemina	dry	T1	31.4
Kidman Springs	513	2020-09-27	M	11	70.5	gemina	dry	T2	31.7
Kidman Springs	513	2020-09-27	M	11	70.5	gemina	dry	T3	31.8
Kidman Springs	513	2020-09-27	M	11	70.5	gemina	dry	T4	31.8
Kidman Springs	513	2020-09-27	M	11	70.5	gemina	dry	T5	32.1
Kidman Springs	513	2020-09-27	M	11	70.5	gemina	dry	T6	32.2
Kidman Springs	933	2023-11-14	F	6.74	62	gemina	wet	T1	32.5
Kidman Springs	933	2023-11-14	F	6.74	62	gemina	wet	T2	32.6
Kidman Springs	933	2023-11-14	F	6.74	62	gemina	wet	T3	33.7
Kidman Springs	933	2023-11-14	F	6.74	62	gemina	wet	T4	32.6
Kidman Springs	933	2023-11-14	F	6.74	62	gemina	wet	T5	33
Kidman Springs	933	2023-11-14	F	6.74	62	gemina	wet	T6	32
Kidman Springs	934	2023-11-14	M	9.77	72.4	gemina	wet	T1	31.3
Kidman Springs	934	2023-11-14	M	9.77	72.4	gemina	wet	T2	32
Kidman Springs	934	2023-11-14	M	9.77	72.4	gemina	wet	T3	32.2
Kidman Springs	934	2023-11-14	M	9.77	72.4	gemina	wet	T4	30.9
Kidman Springs	934	2023-11-14	M	9.77	72.4	gemina	wet	T5	30.8
Kidman Springs	934	2023-11-14	M	9.77	72.4	gemina	wet	T6	31.9
Kidman Springs	935	2023-11-14	F	6.28	64.9	gemina	wet	T1	32
Kidman Springs	935	2023-11-14	F	6.28	64.9	gemina	wet	T2	33.8
Kidman Springs	935	2023-11-14	F	6.28	64.9	gemina	wet	T3	32.9
Kidman Springs	935	2023-11-14	F	6.28	64.9	gemina	wet	T4	32.5
Kidman Springs	935	2023-11-14	F	6.28	64.9	gemina	wet	T5	32.2
Kidman Springs	935	2023-11-14	F	6.28	64.9	gemina	wet	T6	33.8
Kidman Springs	936	2023-11-14	F	9.3	70.9	gemina	wet	T1	33.1
Kidman Springs	936	2023-11-14	F	9.3	70.9	gemina	wet	T2	33.1
Kidman Springs	936	2023-11-14	F	9.3	70.9	gemina	wet	T3	33.6
Kidman Springs	936	2023-11-14	F	9.3	70.9	gemina	wet	T4	32.9
Kidman Springs	936	2023-11-14	F	9.3	70.9	gemina	wet	T5	34.1
Kidman Springs	936	2023-11-14	F	9.3	70.9	gemina	wet	T6	33.5
Kidman Springs	937	2023-11-14	M	10.53	67.1	gemina	wet	T1	32.2
Kidman Springs	937	2023-11-14	M	10.53	67.1	gemina	wet	T2	32.9
Kidman Springs	937	2023-11-14	M	10.53	67.1	gemina	wet	T3	32.6
Kidman Springs	937	2023-11-14	M	10.53	67.1	gemina	wet	T4	32.9
Kidman Springs	937	2023-11-14	M	10.53	67.1	gemina	wet	T5	32.5
Kidman Springs	937	2023-11-14	M	10.53	67.1	gemina	wet	T6	32.1
Kidman Springs	938	2023-11-14	F	8.09	64.6	gemina	wet	T1	30.3
Kidman Springs	938	2023-11-14	F	8.09	64.6	gemina	wet	T2	31.3
Kidman Springs	938	2023-11-14	F	8.09	64.6	gemina	wet	T3	30.5
Kidman Springs	938	2023-11-14	F	8.09	64.6	gemina	wet	T4	31.6
Kidman Springs	938	2023-11-14	F	8.09	64.6	gemina	wet	T5	31.4
Kidman Springs	938	2023-11-14	F	8.09	64.6	gemina	wet	T6	30.7
Kidman Springs	939	2023-11-14	F	7.9	74.7	gemina	wet	T1	31.9
Kidman Springs	939	2023-11-14	F	7.9	74.7	gemina	wet	T2	31.5
Kidman Springs	939	2023-11-14	F	7.9	74.7	gemina	wet	T3	29.9
Kidman Springs	939	2023-11-14	F	7.9	74.7	gemina	wet	T4	30.2
Kidman Springs	939	2023-11-14	F	7.9	74.7	gemina	wet	T5	32.6
Kidman Springs	939	2023-11-14	F	7.9	74.7	gemina	wet	T6	30.9
Kidman Springs	940	2023-11-14	F	7.56	63.4	gemina	wet	T1	33.7
Kidman Springs	940	2023-11-14	F	7.56	63.4	gemina	wet	T2	33.7
Kidman Springs	940	2023-11-14	F	7.56	63.4	gemina	wet	T3	33
Kidman Springs	940	2023-11-14	F	7.56	63.4	gemina	wet	T4	34
Kidman Springs	940	2023-11-14	F	7.56	63.4	gemina	wet	T5	34
Kidman Springs	940	2023-11-14	F	7.56	63.4	gemina	wet	T6	33.4
Kidman Springs	941	2023-11-14	M	8.17	63.7	gemina	wet	T1	32.2
Kidman Springs	941	2023-11-14	M	8.17	63.7	gemina	wet	T2	32.5
Kidman Springs	941	2023-11-14	M	8.17	63.7	gemina	wet	T3	32.4
Kidman Springs	941	2023-11-14	M	8.17	63.7	gemina	wet	T4	31.8
Kidman Springs	941	2023-11-14	M	8.17	63.7	gemina	wet	T5	32.3
Kidman Springs	941	2023-11-14	M	8.17	63.7	gemina	wet	T6	32.9
Kidman Springs	942	2023-11-14	M	11.5	73.8	gemina	wet	T1	31.2
Kidman Springs	942	2023-11-14	M	11.5	73.8	gemina	wet	T2	32
Kidman Springs	942	2023-11-14	M	11.5	73.8	gemina	wet	T3	32.6
Kidman Springs	942	2023-11-14	M	11.5	73.8	gemina	wet	T4	32
Kidman Springs	942	2023-11-14	M	11.5	73.8	gemina	wet	T5	31.7
Kidman Springs	942	2023-11-14	M	11.5	73.8	gemina	wet	T6	32.1
Kidman Springs	943	2023-11-14	M	8.2	66.9	gemina	wet	T1	30.4
Kidman Springs	943	2023-11-14	M	8.2	66.9	gemina	wet	T2	31
Kidman Springs	943	2023-11-14	M	8.2	66.9	gemina	wet	T3	31.8
Kidman Springs	943	2023-11-14	M	8.2	66.9	gemina	wet	T4	31.9
Kidman Springs	943	2023-11-14	M	8.2	66.9	gemina	wet	T5	30.4
Kidman Springs	943	2023-11-14	M	8.2	66.9	gemina	wet	T6	32
Kidman Springs	944	2023-11-14	F	8.93	69.4	gemina	wet	T1	34.1
Kidman Springs	944	2023-11-14	F	8.93	69.4	gemina	wet	T2	33.6
Kidman Springs	944	2023-11-14	F	8.93	69.4	gemina	wet	T3	33.4
Kidman Springs	944	2023-11-14	F	8.93	69.4	gemina	wet	T4	34
Kidman Springs	944	2023-11-14	F	8.93	69.4	gemina	wet	T5	33.3
Kidman Springs	944	2023-11-14	F	8.93	69.4	gemina	wet	T6	32.7
Kidman Springs	514	2020-09-28	M	4.251	57.5	koira	dry	T1	28.1
Kidman Springs	514	2020-09-28	M	4.251	57.5	koira	dry	T2	28.6
Kidman Springs	514	2020-09-28	M	4.251	57.5	koira	dry	T3	28.9
Kidman Springs	514	2020-09-28	M	4.251	57.5	koira	dry	T4	29.1
Kidman Springs	514	2020-09-28	M	4.251	57.5	koira	dry	T5	30
Kidman Springs	514	2020-09-28	M	4.251	57.5	koira	dry	T6	30.2
Kidman Springs	515	2020-09-28	M	9.646	75.4	koira	dry	T1	25.8
Kidman Springs	515	2020-09-28	M	9.646	75.4	koira	dry	T2	25.8
Kidman Springs	515	2020-09-28	M	9.646	75.4	koira	dry	T3	26.1
Kidman Springs	515	2020-09-28	M	9.646	75.4	koira	dry	T4	26.8
Kidman Springs	515	2020-09-28	M	9.646	75.4	koira	dry	T5	31.6
Kidman Springs	515	2020-09-28	M	9.646	75.4	koira	dry	T6	31.9
Kidman Springs	516	2020-09-28	M	4.093	55.7	koira	dry	T1	27.5
Kidman Springs	516	2020-09-28	M	4.093	55.7	koira	dry	T2	28.3
Kidman Springs	516	2020-09-28	M	4.093	55.7	koira	dry	T3	28.4
Kidman Springs	516	2020-09-28	M	4.093	55.7	koira	dry	T4	28.5
Kidman Springs	516	2020-09-28	M	4.093	55.7	koira	dry	T5	32.4
Kidman Springs	516	2020-09-28	M	4.093	55.7	koira	dry	T6	32.7
Kidman Springs	517	2020-09-28	M	9.748	72.6	koira	dry	T1	25.1
Kidman Springs	517	2020-09-28	M	9.748	72.6	koira	dry	T2	25.9
Kidman Springs	517	2020-09-28	M	9.748	72.6	koira	dry	T3	25.9
Kidman Springs	517	2020-09-28	M	9.748	72.6	koira	dry	T4	26
Kidman Springs	517	2020-09-28	M	9.748	72.6	koira	dry	T5	26.5
Kidman Springs	517	2020-09-28	M	9.748	72.6	koira	dry	T6	28.8
Kidman Springs	518	2020-09-28	M	8.907	69.6	koira	dry	T1	26.5
Kidman Springs	518	2020-09-28	M	8.907	69.6	koira	dry	T2	27.8
Kidman Springs	518	2020-09-28	M	8.907	69.6	koira	dry	T3	29.8
Kidman Springs	518	2020-09-28	M	8.907	69.6	koira	dry	T4	31.3
Kidman Springs	518	2020-09-28	M	8.907	69.6	koira	dry	T5	31.3
Kidman Springs	518	2020-09-28	M	8.907	69.6	koira	dry	T6	32.8
Kidman Springs	519	2020-09-28	F	3.084	51.5	koira	dry	T1	29.2
Kidman Springs	519	2020-09-28	F	3.084	51.5	koira	dry	T2	30
Kidman Springs	519	2020-09-28	F	3.084	51.5	koira	dry	T3	30.1
Kidman Springs	519	2020-09-28	F	3.084	51.5	koira	dry	T4	30.8
Kidman Springs	519	2020-09-28	F	3.084	51.5	koira	dry	T5	30.9
Kidman Springs	519	2020-09-28	F	3.084	51.5	koira	dry	T6	30.9
Kidman Springs	520	2020-09-28	M	8.353	70.9	koira	dry	T1	27.2
Kidman Springs	520	2020-09-28	M	8.353	70.9	koira	dry	T2	27.2
Kidman Springs	520	2020-09-28	M	8.353	70.9	koira	dry	T3	28
Kidman Springs	520	2020-09-28	M	8.353	70.9	koira	dry	T4	29.6
Kidman Springs	520	2020-09-28	M	8.353	70.9	koira	dry	T5	30
Kidman Springs	520	2020-09-28	M	8.353	70.9	koira	dry	T6	30.3
Kidman Springs	521	2020-09-28	M	10.976	74.7	koira	dry	T1	26.7
Kidman Springs	521	2020-09-28	M	10.976	74.7	koira	dry	T2	28.1
Kidman Springs	521	2020-09-28	M	10.976	74.7	koira	dry	T3	28.8
Kidman Springs	521	2020-09-28	M	10.976	74.7	koira	dry	T4	30.3
Kidman Springs	521	2020-09-28	M	10.976	74.7	koira	dry	T5	30.4
Kidman Springs	521	2020-09-28	M	10.976	74.7	koira	dry	T6	30.7
Kidman Springs	522	2020-09-28	F	6.833	69.6	koira	dry	T1	26.7
Kidman Springs	522	2020-09-28	F	6.833	69.6	koira	dry	T2	26.9
Kidman Springs	522	2020-09-28	F	6.833	69.6	koira	dry	T3	27.2
Kidman Springs	522	2020-09-28	F	6.833	69.6	koira	dry	T4	27.6
Kidman Springs	522	2020-09-28	F	6.833	69.6	koira	dry	T5	28.1
Kidman Springs	522	2020-09-28	F	6.833	69.6	koira	dry	T6	29.5
Kidman Springs	523	2020-09-28	M	6.454	66.8	koira	dry	T1	28
Kidman Springs	523	2020-09-28	M	6.454	66.8	koira	dry	T2	28.2
Kidman Springs	523	2020-09-28	M	6.454	66.8	koira	dry	T3	28.3
Kidman Springs	523	2020-09-28	M	6.454	66.8	koira	dry	T4	29.5
Kidman Springs	523	2020-09-28	M	6.454	66.8	koira	dry	T5	29.6
Kidman Springs	523	2020-09-28	M	6.454	66.8	koira	dry	T6	30.3
Kidman Springs	524	2020-09-28	F	5.89	66.1	koira	dry	T1	29.9
Kidman Springs	524	2020-09-28	F	5.89	66.1	koira	dry	T2	30
Kidman Springs	524	2020-09-28	F	5.89	66.1	koira	dry	T3	30.2
Kidman Springs	524	2020-09-28	F	5.89	66.1	koira	dry	T4	30.3
Kidman Springs	524	2020-09-28	F	5.89	66.1	koira	dry	T5	30.4
Kidman Springs	524	2020-09-28	F	5.89	66.1	koira	dry	T6	30.6
Kidman Springs	921	2023-11-14	M	10.02	75.3	koira	wet	T1	27.8
Kidman Springs	921	2023-11-14	M	10.02	75.3	koira	wet	T2	27.9
Kidman Springs	921	2023-11-14	M	10.02	75.3	koira	wet	T3	28.7
Kidman Springs	921	2023-11-14	M	10.02	75.3	koira	wet	T4	27.6
Kidman Springs	921	2023-11-14	M	10.02	75.3	koira	wet	T5	29.1
Kidman Springs	921	2023-11-14	M	10.02	75.3	koira	wet	T6	28.5
Kidman Springs	922	2023-11-14	M	11.34	78.3	koira	wet	T1	31.9
Kidman Springs	922	2023-11-14	M	11.34	78.3	koira	wet	T2	30.9
Kidman Springs	922	2023-11-14	M	11.34	78.3	koira	wet	T3	30.5
Kidman Springs	922	2023-11-14	M	11.34	78.3	koira	wet	T4	31.1
Kidman Springs	922	2023-11-14	M	11.34	78.3	koira	wet	T5	30.6
Kidman Springs	922	2023-11-14	M	11.34	78.3	koira	wet	T6	31
Kidman Springs	923	2023-11-14	F	9.88	78.8	koira	wet	T1	31.6
Kidman Springs	923	2023-11-14	F	9.88	78.8	koira	wet	T2	32.5
Kidman Springs	923	2023-11-14	F	9.88	78.8	koira	wet	T3	31.6
Kidman Springs	923	2023-11-14	F	9.88	78.8	koira	wet	T4	32.3
Kidman Springs	923	2023-11-14	F	9.88	78.8	koira	wet	T5	31.4
Kidman Springs	923	2023-11-14	F	9.88	78.8	koira	wet	T6	31.7
Kidman Springs	924	2023-11-14	F	7.38	63.9	koira	wet	T1	32.9
Kidman Springs	924	2023-11-14	F	7.38	63.9	koira	wet	T2	31.7
Kidman Springs	924	2023-11-14	F	7.38	63.9	koira	wet	T3	32.4
Kidman Springs	924	2023-11-14	F	7.38	63.9	koira	wet	T4	32.6
Kidman Springs	924	2023-11-14	F	7.38	63.9	koira	wet	T5	32.1
Kidman Springs	924	2023-11-14	F	7.38	63.9	koira	wet	T6	32.2
Kidman Springs	925	2023-11-14	F	6.12	61.3	koira	wet	T1	32.7
Kidman Springs	925	2023-11-14	F	6.12	61.3	koira	wet	T2	32
Kidman Springs	925	2023-11-14	F	6.12	61.3	koira	wet	T3	32.1
Kidman Springs	925	2023-11-14	F	6.12	61.3	koira	wet	T4	32.1
Kidman Springs	925	2023-11-14	F	6.12	61.3	koira	wet	T5	32.6
Kidman Springs	925	2023-11-14	F	6.12	61.3	koira	wet	T6	33.3
Kidman Springs	926	2023-11-14	M	12.58	78.9	koira	wet	T1	31.3
Kidman Springs	926	2023-11-14	M	12.58	78.9	koira	wet	T2	31
Kidman Springs	926	2023-11-14	M	12.58	78.9	koira	wet	T3	31.3
Kidman Springs	926	2023-11-14	M	12.58	78.9	koira	wet	T4	31.5
Kidman Springs	926	2023-11-14	M	12.58	78.9	koira	wet	T5	31.5
Kidman Springs	926	2023-11-14	M	12.58	78.9	koira	wet	T6	31.4
Kidman Springs	927	2023-11-14	F	7.34	75.9	koira	wet	T1	31.7
Kidman Springs	927	2023-11-14	F	7.34	75.9	koira	wet	T2	31.4
Kidman Springs	927	2023-11-14	F	7.34	75.9	koira	wet	T3	32
Kidman Springs	927	2023-11-14	F	7.34	75.9	koira	wet	T4	32.5
Kidman Springs	927	2023-11-14	F	7.34	75.9	koira	wet	T5	31.1
Kidman Springs	927	2023-11-14	F	7.34	75.9	koira	wet	T6	32.9
Kidman Springs	928	2023-11-14	F	2.36	49.1	koira	wet	T1	30.4
Kidman Springs	928	2023-11-14	F	2.36	49.1	koira	wet	T2	29.7
Kidman Springs	928	2023-11-14	F	2.36	49.1	koira	wet	T3	31.1
Kidman Springs	928	2023-11-14	F	2.36	49.1	koira	wet	T4	31
Kidman Springs	928	2023-11-14	F	2.36	49.1	koira	wet	T5	31
Kidman Springs	928	2023-11-14	F	2.36	49.1	koira	wet	T6	30.8
Kidman Springs	929	2023-11-14	M	9.61	74.2	koira	wet	T1	31.2
Kidman Springs	929	2023-11-14	M	9.61	74.2	koira	wet	T2	28.9
Kidman Springs	929	2023-11-14	M	9.61	74.2	koira	wet	T3	31.1
Kidman Springs	929	2023-11-14	M	9.61	74.2	koira	wet	T4	29.6
Kidman Springs	929	2023-11-14	M	9.61	74.2	koira	wet	T5	30.6
Kidman Springs	929	2023-11-14	M	9.61	74.2	koira	wet	T6	30.9
Kidman Springs	930	2023-11-14	F	8.38	71.3	koira	wet	T1	33.3
Kidman Springs	930	2023-11-14	F	8.38	71.3	koira	wet	T2	32.3
Kidman Springs	930	2023-11-14	F	8.38	71.3	koira	wet	T3	31.9
Kidman Springs	930	2023-11-14	F	8.38	71.3	koira	wet	T4	33.4
Kidman Springs	930	2023-11-14	F	8.38	71.3	koira	wet	T5	32.3
Kidman Springs	930	2023-11-14	F	8.38	71.3	koira	wet	T6	33
Kidman Springs	931	2023-11-14	F	3.23	60.1	koira	wet	T1	30.7
Kidman Springs	931	2023-11-14	F	3.23	60.1	koira	wet	T2	30.5
Kidman Springs	931	2023-11-14	F	3.23	60.1	koira	wet	T3	30
Kidman Springs	931	2023-11-14	F	3.23	60.1	koira	wet	T4	30.8
Kidman Springs	931	2023-11-14	F	3.23	60.1	koira	wet	T5	31
Kidman Springs	931	2023-11-14	F	3.23	60.1	koira	wet	T6	30.7
Kidman Springs	932	2023-11-14	F	10.4	77.4	koira	wet	T1	29.3
Kidman Springs	932	2023-11-14	F	10.4	77.4	koira	wet	T2	30.5
Kidman Springs	932	2023-11-14	F	10.4	77.4	koira	wet	T3	30.4
Kidman Springs	932	2023-11-14	F	10.4	77.4	koira	wet	T4	29.6
Kidman Springs	932	2023-11-14	F	10.4	77.4	koira	wet	T5	30.2
Kidman Springs	932	2023-11-14	F	10.4	77.4	koira	wet	T6	29.8
Kidman Springs	485	2020-09-27	M	3.335	48.3	nana	dry	T1	32.3
Kidman Springs	485	2020-09-27	M	3.335	48.3	nana	dry	T2	32.4
Kidman Springs	485	2020-09-27	M	3.335	48.3	nana	dry	T3	32.5
Kidman Springs	485	2020-09-27	M	3.335	48.3	nana	dry	T4	32.6
Kidman Springs	485	2020-09-27	M	3.335	48.3	nana	dry	T5	33.5
Kidman Springs	485	2020-09-27	M	3.335	48.3	nana	dry	T6	33.9
Kidman Springs	486	2020-09-27	F	4.021	51.7	nana	dry	T1	32
Kidman Springs	486	2020-09-27	F	4.021	51.7	nana	dry	T2	32.1
Kidman Springs	486	2020-09-27	F	4.021	51.7	nana	dry	T3	32.2
Kidman Springs	486	2020-09-27	F	4.021	51.7	nana	dry	T4	32.4
Kidman Springs	486	2020-09-27	F	4.021	51.7	nana	dry	T5	32.5
Kidman Springs	486	2020-09-27	F	4.021	51.7	nana	dry	T6	32.6
Kidman Springs	487	2020-09-27	M	3.714	50.3	nana	dry	T1	30.7
Kidman Springs	487	2020-09-27	M	3.714	50.3	nana	dry	T2	31.1
Kidman Springs	487	2020-09-27	M	3.714	50.3	nana	dry	T3	31.2
Kidman Springs	487	2020-09-27	M	3.714	50.3	nana	dry	T4	31.7
Kidman Springs	487	2020-09-27	M	3.714	50.3	nana	dry	T5	31.7
Kidman Springs	487	2020-09-27	M	3.714	50.3	nana	dry	T6	32
Kidman Springs	488	2020-09-27	F	2.567	44.1	nana	dry	T1	30.3
Kidman Springs	488	2020-09-27	F	2.567	44.1	nana	dry	T2	30.5
Kidman Springs	488	2020-09-27	F	2.567	44.1	nana	dry	T3	31.4
Kidman Springs	488	2020-09-27	F	2.567	44.1	nana	dry	T4	31.5
Kidman Springs	488	2020-09-27	F	2.567	44.1	nana	dry	T5	31.9
Kidman Springs	488	2020-09-27	F	2.567	44.1	nana	dry	T6	32
Kidman Springs	489	2020-09-27	F	1.785	40	nana	dry	T1	33.1
Kidman Springs	489	2020-09-27	F	1.785	40	nana	dry	T2	33.3
Kidman Springs	489	2020-09-27	F	1.785	40	nana	dry	T3	33.4
Kidman Springs	489	2020-09-27	F	1.785	40	nana	dry	T4	33.9
Kidman Springs	489	2020-09-27	F	1.785	40	nana	dry	T5	34.5
Kidman Springs	489	2020-09-27	F	1.785	40	nana	dry	T6	34.9
Kidman Springs	491	2020-09-27	M	2.53	45.2	nana	dry	T1	30.9
Kidman Springs	491	2020-09-27	M	2.53	45.2	nana	dry	T2	31
Kidman Springs	491	2020-09-27	M	2.53	45.2	nana	dry	T3	31.7
Kidman Springs	491	2020-09-27	M	2.53	45.2	nana	dry	T4	31.7
Kidman Springs	491	2020-09-27	M	2.53	45.2	nana	dry	T5	32.2
Kidman Springs	491	2020-09-27	M	2.53	45.2	nana	dry	T6	32.3
Kidman Springs	492	2020-09-27	M	3.312	48.9	nana	dry	T1	31.6
Kidman Springs	492	2020-09-27	M	3.312	48.9	nana	dry	T2	31.7
Kidman Springs	492	2020-09-27	M	3.312	48.9	nana	dry	T3	31.9
Kidman Springs	492	2020-09-27	M	3.312	48.9	nana	dry	T4	32
Kidman Springs	492	2020-09-27	M	3.312	48.9	nana	dry	T5	32.2
Kidman Springs	492	2020-09-27	M	3.312	48.9	nana	dry	T6	32.3
Kidman Springs	493	2020-09-27	M	2.448	43.5	nana	dry	T1	32.9
Kidman Springs	493	2020-09-27	M	2.448	43.5	nana	dry	T2	33.5
Kidman Springs	493	2020-09-27	M	2.448	43.5	nana	dry	T3	33.7
Kidman Springs	493	2020-09-27	M	2.448	43.5	nana	dry	T4	33.8
Kidman Springs	493	2020-09-27	M	2.448	43.5	nana	dry	T5	33.8
Kidman Springs	493	2020-09-27	M	2.448	43.5	nana	dry	T6	35.1
Kidman Springs	494	2020-09-27	F	2.704	46.3	nana	dry	T1	32.2
Kidman Springs	494	2020-09-27	F	2.704	46.3	nana	dry	T2	32.4
Kidman Springs	494	2020-09-27	F	2.704	46.3	nana	dry	T3	32.6
Kidman Springs	494	2020-09-27	F	2.704	46.3	nana	dry	T4	32.9
Kidman Springs	494	2020-09-27	F	2.704	46.3	nana	dry	T5	33.5
Kidman Springs	494	2020-09-27	F	2.704	46.3	nana	dry	T6	33.9
Kidman Springs	495	2020-09-27	M	3.317	45.3	nana	dry	T1	30.2
Kidman Springs	495	2020-09-27	M	3.317	45.3	nana	dry	T2	30.6
Kidman Springs	495	2020-09-27	M	3.317	45.3	nana	dry	T3	30.6
Kidman Springs	495	2020-09-27	M	3.317	45.3	nana	dry	T4	30.8
Kidman Springs	495	2020-09-27	M	3.317	45.3	nana	dry	T5	31
Kidman Springs	495	2020-09-27	M	3.317	45.3	nana	dry	T6	31.1
Kidman Springs	497	2020-09-27	F	1.739	38.9	nana	dry	T1	34.7
Kidman Springs	497	2020-09-27	F	1.739	38.9	nana	dry	T2	34.7
Kidman Springs	497	2020-09-27	F	1.739	38.9	nana	dry	T3	34.8
Kidman Springs	497	2020-09-27	F	1.739	38.9	nana	dry	T4	34.9
Kidman Springs	497	2020-09-27	F	1.739	38.9	nana	dry	T5	35
Kidman Springs	497	2020-09-27	F	1.739	38.9	nana	dry	T6	35.1
Kidman Springs	498	2020-09-27	M	3.553	50.6	nana	dry	T1	31.8
Kidman Springs	498	2020-09-27	M	3.553	50.6	nana	dry	T2	32.1
Kidman Springs	498	2020-09-27	M	3.553	50.6	nana	dry	T3	32.4
Kidman Springs	498	2020-09-27	M	3.553	50.6	nana	dry	T4	32.6
Kidman Springs	498	2020-09-27	M	3.553	50.6	nana	dry	T5	33.6
Kidman Springs	498	2020-09-27	M	3.553	50.6	nana	dry	T6	33.7
Kidman Springs	945	2023-11-14	F	2.19	44.6	nana	wet	T1	34.8
Kidman Springs	945	2023-11-14	F	2.19	44.6	nana	wet	T2	34.1
Kidman Springs	945	2023-11-14	F	2.19	44.6	nana	wet	T3	35.3
Kidman Springs	945	2023-11-14	F	2.19	44.6	nana	wet	T4	33.8
Kidman Springs	945	2023-11-14	F	2.19	44.6	nana	wet	T5	35.1
Kidman Springs	945	2023-11-14	F	2.19	44.6	nana	wet	T6	34.5
Kidman Springs	946	2023-11-14	F	2.43	42.3	nana	wet	T1	32.7
Kidman Springs	946	2023-11-14	F	2.43	42.3	nana	wet	T2	33.3
Kidman Springs	946	2023-11-14	F	2.43	42.3	nana	wet	T3	33.6
Kidman Springs	946	2023-11-14	F	2.43	42.3	nana	wet	T4	33.3
Kidman Springs	946	2023-11-14	F	2.43	42.3	nana	wet	T5	32.8
Kidman Springs	946	2023-11-14	F	2.43	42.3	nana	wet	T6	32.9
Kidman Springs	947	2023-11-14	F	2.16	45.1	nana	wet	T1	33.4
Kidman Springs	947	2023-11-14	F	2.16	45.1	nana	wet	T2	33.7
Kidman Springs	947	2023-11-14	F	2.16	45.1	nana	wet	T3	33.4
Kidman Springs	947	2023-11-14	F	2.16	45.1	nana	wet	T4	34.1
Kidman Springs	947	2023-11-14	F	2.16	45.1	nana	wet	T5	34
Kidman Springs	947	2023-11-14	F	2.16	45.1	nana	wet	T6	33.3
Kidman Springs	948	2023-11-14	F	2.85	47.4	nana	wet	T1	35
Kidman Springs	948	2023-11-14	F	2.85	47.4	nana	wet	T2	35.1
Kidman Springs	948	2023-11-14	F	2.85	47.4	nana	wet	T3	35.2
Kidman Springs	948	2023-11-14	F	2.85	47.4	nana	wet	T4	34.8
Kidman Springs	948	2023-11-14	F	2.85	47.4	nana	wet	T5	33.5
Kidman Springs	948	2023-11-14	F	2.85	47.4	nana	wet	T6	35.2
Kidman Springs	949	2023-11-14	F	2.58	43.5	nana	wet	T1	33.4
Kidman Springs	949	2023-11-14	F	2.58	43.5	nana	wet	T2	34.6
Kidman Springs	949	2023-11-14	F	2.58	43.5	nana	wet	T3	36
Kidman Springs	949	2023-11-14	F	2.58	43.5	nana	wet	T4	34.8
Kidman Springs	949	2023-11-14	F	2.58	43.5	nana	wet	T5	35.4
Kidman Springs	949	2023-11-14	F	2.58	43.5	nana	wet	T6	35.1
Kidman Springs	950	2023-11-14	F	2.88	46.7	nana	wet	T1	35.2
Kidman Springs	950	2023-11-14	F	2.88	46.7	nana	wet	T2	35.4
Kidman Springs	950	2023-11-14	F	2.88	46.7	nana	wet	T3	35.5
Kidman Springs	950	2023-11-14	F	2.88	46.7	nana	wet	T4	35.5
Kidman Springs	950	2023-11-14	F	2.88	46.7	nana	wet	T5	35
Kidman Springs	950	2023-11-14	F	2.88	46.7	nana	wet	T6	35.7
Kidman Springs	951	2023-11-14	M	3.41	46	nana	wet	T1	33.1
Kidman Springs	951	2023-11-14	M	3.41	46	nana	wet	T2	33.2
Kidman Springs	951	2023-11-14	M	3.41	46	nana	wet	T3	34
Kidman Springs	951	2023-11-14	M	3.41	46	nana	wet	T4	33.8
Kidman Springs	951	2023-11-14	M	3.41	46	nana	wet	T5	35.6
Kidman Springs	951	2023-11-14	M	3.41	46	nana	wet	T6	34.4
Kidman Springs	952	2023-11-14	M	2.86	46.3	nana	wet	T1	33.5
Kidman Springs	952	2023-11-14	M	2.86	46.3	nana	wet	T2	34
Kidman Springs	952	2023-11-14	M	2.86	46.3	nana	wet	T3	32.4
Kidman Springs	952	2023-11-14	M	2.86	46.3	nana	wet	T4	33.2
Kidman Springs	952	2023-11-14	M	2.86	46.3	nana	wet	T5	32.2
Kidman Springs	952	2023-11-14	M	2.86	46.3	nana	wet	T6	32.5
Kidman Springs	953	2023-11-14	M	2.91	48.4	nana	wet	T1	35.3
Kidman Springs	953	2023-11-14	M	2.91	48.4	nana	wet	T2	33.7
Kidman Springs	953	2023-11-14	M	2.91	48.4	nana	wet	T3	35.5
Kidman Springs	953	2023-11-14	M	2.91	48.4	nana	wet	T4	34.1
Kidman Springs	953	2023-11-14	M	2.91	48.4	nana	wet	T5	34.7
Kidman Springs	953	2023-11-14	M	2.91	48.4	nana	wet	T6	35.7
Kidman Springs	954	2023-11-14	M	1.34	36.4	nana	wet	T1	33.2
Kidman Springs	954	2023-11-14	M	1.34	36.4	nana	wet	T2	34.2
Kidman Springs	954	2023-11-14	M	1.34	36.4	nana	wet	T3	34.3
Kidman Springs	954	2023-11-14	M	1.34	36.4	nana	wet	T4	33.6
Kidman Springs	954	2023-11-14	M	1.34	36.4	nana	wet	T5	32.5
Kidman Springs	954	2023-11-14	M	1.34	36.4	nana	wet	T6	31.9
Kidman Springs	955	2023-11-14	M	2.5	46.8	nana	wet	T1	34
Kidman Springs	955	2023-11-14	M	2.5	46.8	nana	wet	T2	33.1
Kidman Springs	955	2023-11-14	M	2.5	46.8	nana	wet	T3	33.2
Kidman Springs	955	2023-11-14	M	2.5	46.8	nana	wet	T4	32.7
Kidman Springs	955	2023-11-14	M	2.5	46.8	nana	wet	T5	34.4
Kidman Springs	955	2023-11-14	M	2.5	46.8	nana	wet	T6	32.8
Kidman Springs	956	2023-11-14	SA	0.8	33	nana	wet	T1	31.8
Kidman Springs	956	2023-11-14	SA	0.8	33	nana	wet	T2	31.9
Kidman Springs	956	2023-11-14	SA	0.8	33	nana	wet	T3	31.1
Kidman Springs	956	2023-11-14	SA	0.8	33	nana	wet	T4	30.8
Kidman Springs	956	2023-11-14	SA	0.8	33	nana	wet	T5	32
Kidman Springs	956	2023-11-14	SA	0.8	33	nana	wet	T6	30.8
Litchfield	395	2020-07-06	M	1.91	40.9	australis	dry	T1	28.4
Litchfield	395	2020-07-06	M	1.91	40.9	australis	dry	T2	28.9
Litchfield	395	2020-07-06	M	1.91	40.9	australis	dry	T3	29.4
Litchfield	395	2020-07-06	M	1.91	40.9	australis	dry	T4	29.4
Litchfield	395	2020-07-06	M	1.91	40.9	australis	dry	T5	29.5
Litchfield	395	2020-07-06	M	1.91	40.9	australis	dry	T6	29.5
Litchfield	397	2020-07-06	M	7.41	61.7	australis	dry	T1	31.4
Litchfield	397	2020-07-06	M	7.41	61.7	australis	dry	T2	32.6
Litchfield	397	2020-07-06	M	7.41	61.7	australis	dry	T3	32.7
Litchfield	397	2020-07-06	M	7.41	61.7	australis	dry	T4	32.9
Litchfield	397	2020-07-06	M	7.41	61.7	australis	dry	T5	33.1
Litchfield	397	2020-07-06	M	7.41	61.7	australis	dry	T6	33.5
Litchfield	399	2020-07-06	M	6.55	60.5	australis	dry	T1	31.7
Litchfield	399	2020-07-06	M	6.55	60.5	australis	dry	T2	32.4
Litchfield	399	2020-07-06	M	6.55	60.5	australis	dry	T3	32.5
Litchfield	399	2020-07-06	M	6.55	60.5	australis	dry	T4	33.2
Litchfield	399	2020-07-06	M	6.55	60.5	australis	dry	T5	33.3
Litchfield	399	2020-07-06	M	6.55	60.5	australis	dry	T6	34.1
Litchfield	402	2020-07-06	M	5.61	61.8	australis	dry	T1	29.8
Litchfield	402	2020-07-06	M	5.61	61.8	australis	dry	T2	31.2
Litchfield	402	2020-07-06	M	5.61	61.8	australis	dry	T3	31.4
Litchfield	402	2020-07-06	M	5.61	61.8	australis	dry	T4	31.7
Litchfield	402	2020-07-06	M	5.61	61.8	australis	dry	T5	31.8
Litchfield	402	2020-07-06	M	5.61	61.8	australis	dry	T6	31.9
Litchfield	417	2020-07-30	F	7.352	62.5	australis	dry	T1	31.6
Litchfield	417	2020-07-30	F	7.352	62.5	australis	dry	T2	31.7
Litchfield	417	2020-07-30	F	7.352	62.5	australis	dry	T3	32.2
Litchfield	417	2020-07-30	F	7.352	62.5	australis	dry	T4	32.4
Litchfield	417	2020-07-30	F	7.352	62.5	australis	dry	T5	33.1
Litchfield	417	2020-07-30	F	7.352	62.5	australis	dry	T6	33.4
Litchfield	288	2020-01-28	M	6.557	64.2	australis	wet	T1	31.6
Litchfield	288	2020-01-28	M	6.557	64.2	australis	wet	T2	33
Litchfield	288	2020-01-28	M	6.557	64.2	australis	wet	T3	33
Litchfield	288	2020-01-28	M	6.557	64.2	australis	wet	T4	33.4
Litchfield	288	2020-01-28	M	6.557	64.2	australis	wet	T5	33.6
Litchfield	288	2020-01-28	M	6.557	64.2	australis	wet	T6	34.2
Litchfield	293	2020-01-28	F	5.516	57.9	australis	wet	T1	25.5
Litchfield	293	2020-01-28	F	5.516	57.9	australis	wet	T2	25.9
Litchfield	293	2020-01-28	F	5.516	57.9	australis	wet	T3	26.3
Litchfield	293	2020-01-28	F	5.516	57.9	australis	wet	T4	26.4
Litchfield	293	2020-01-28	F	5.516	57.9	australis	wet	T5	28.4
Litchfield	293	2020-01-28	F	5.516	57.9	australis	wet	T6	30.3
Litchfield	294	2020-01-28	M	7.829	64.7	australis	wet	T1	31
Litchfield	294	2020-01-28	M	7.829	64.7	australis	wet	T2	31.3
Litchfield	294	2020-01-28	M	7.829	64.7	australis	wet	T3	31.3
Litchfield	294	2020-01-28	M	7.829	64.7	australis	wet	T4	31.9
Litchfield	294	2020-01-28	M	7.829	64.7	australis	wet	T5	32.4
Litchfield	294	2020-01-28	M	7.829	64.7	australis	wet	T6	33
Litchfield	295	2020-01-28	F	4.395	55.1	australis	wet	T1	30.6
Litchfield	295	2020-01-28	F	4.395	55.1	australis	wet	T2	31
Litchfield	295	2020-01-28	F	4.395	55.1	australis	wet	T3	31.3
Litchfield	295	2020-01-28	F	4.395	55.1	australis	wet	T4	31.7
Litchfield	295	2020-01-28	F	4.395	55.1	australis	wet	T5	31.7
Litchfield	295	2020-01-28	F	4.395	55.1	australis	wet	T6	32
Litchfield	297	2020-01-28	F	2.182	41.3	australis	wet	T1	30.1
Litchfield	297	2020-01-28	F	2.182	41.3	australis	wet	T2	30.4
Litchfield	297	2020-01-28	F	2.182	41.3	australis	wet	T3	30.6
Litchfield	297	2020-01-28	F	2.182	41.3	australis	wet	T4	31.2
Litchfield	297	2020-01-28	F	2.182	41.3	australis	wet	T5	31.2
Litchfield	297	2020-01-28	F	2.182	41.3	australis	wet	T6	32
Litchfield	299	2020-01-28	F	4.817	57.8	australis	wet	T1	29.6
Litchfield	299	2020-01-28	F	4.817	57.8	australis	wet	T2	29.7
Litchfield	299	2020-01-28	F	4.817	57.8	australis	wet	T3	30.6
Litchfield	299	2020-01-28	F	4.817	57.8	australis	wet	T4	30.8
Litchfield	299	2020-01-28	F	4.817	57.8	australis	wet	T5	31.3
Litchfield	299	2020-01-28	F	4.817	57.8	australis	wet	T6	31.7
Litchfield	300	2020-01-28	M	6.157	60.8	australis	wet	T1	30.9
Litchfield	300	2020-01-28	M	6.157	60.8	australis	wet	T2	31.1
Litchfield	300	2020-01-28	M	6.157	60.8	australis	wet	T3	31.1
Litchfield	300	2020-01-28	M	6.157	60.8	australis	wet	T4	31.2
Litchfield	300	2020-01-28	M	6.157	60.8	australis	wet	T5	31.5
Litchfield	300	2020-01-28	M	6.157	60.8	australis	wet	T6	31.8
Litchfield	302	2020-01-28	F	6.214	67.8	australis	wet	T1	32.3
Litchfield	302	2020-01-28	F	6.214	67.8	australis	wet	T2	32.5
Litchfield	302	2020-01-28	F	6.214	67.8	australis	wet	T3	32.7
Litchfield	302	2020-01-28	F	6.214	67.8	australis	wet	T4	32.8
Litchfield	302	2020-01-28	F	6.214	67.8	australis	wet	T5	33
Litchfield	302	2020-01-28	F	6.214	67.8	australis	wet	T6	33.4
Litchfield	303	2020-01-28	M	6.661	66.5	australis	wet	T1	29.6
Litchfield	303	2020-01-28	M	6.661	66.5	australis	wet	T2	29.8
Litchfield	303	2020-01-28	M	6.661	66.5	australis	wet	T3	30
Litchfield	303	2020-01-28	M	6.661	66.5	australis	wet	T4	30.2
Litchfield	303	2020-01-28	M	6.661	66.5	australis	wet	T5	30.2
Litchfield	303	2020-01-28	M	6.661	66.5	australis	wet	T6	30.2
Litchfield	304	2020-01-28	M	5.08	59.3	australis	wet	T1	29.9
Litchfield	304	2020-01-28	M	5.08	59.3	australis	wet	T2	30.7
Litchfield	304	2020-01-28	M	5.08	59.3	australis	wet	T3	31.4
Litchfield	304	2020-01-28	M	5.08	59.3	australis	wet	T4	31.4
Litchfield	304	2020-01-28	M	5.08	59.3	australis	wet	T5	32.2
Litchfield	304	2020-01-28	M	5.08	59.3	australis	wet	T6	32.2
Litchfield	316	2020-01-30	F	4.427	56.2	australis	wet	T1	28.7
Litchfield	316	2020-01-30	F	4.427	56.2	australis	wet	T2	29.4
Litchfield	316	2020-01-30	F	4.427	56.2	australis	wet	T3	29.9
Litchfield	316	2020-01-30	F	4.427	56.2	australis	wet	T4	30.2
Litchfield	316	2020-01-30	F	4.427	56.2	australis	wet	T5	32.2
Litchfield	316	2020-01-30	F	4.427	56.2	australis	wet	T6	32.4
Litchfield	326	2020-01-30	F	5.265	61.3	australis	wet	T1	28.6
Litchfield	326	2020-01-30	F	5.265	61.3	australis	wet	T2	29.3
Litchfield	326	2020-01-30	F	5.265	61.3	australis	wet	T3	30.5
Litchfield	326	2020-01-30	F	5.265	61.3	australis	wet	T4	30.7
Litchfield	326	2020-01-30	F	5.265	61.3	australis	wet	T5	31.1
Litchfield	326	2020-01-30	F	5.265	61.3	australis	wet	T6	31.4
Litchfield	365	2020-07-06	M	4.12	55	lapistola	dry	T1	27.9
Litchfield	365	2020-07-06	M	4.12	55	lapistola	dry	T2	28
Litchfield	365	2020-07-06	M	4.12	55	lapistola	dry	T3	28.1
Litchfield	365	2020-07-06	M	4.12	55	lapistola	dry	T4	28.23
Litchfield	365	2020-07-06	M	4.12	55	lapistola	dry	T5	28.5
Litchfield	365	2020-07-06	M	4.12	55	lapistola	dry	T6	29
Litchfield	377	2020-07-06	M	5.82	60	lapistola	dry	T1	31.2
Litchfield	377	2020-07-06	M	5.82	60	lapistola	dry	T2	32
Litchfield	377	2020-07-06	M	5.82	60	lapistola	dry	T3	32.1
Litchfield	377	2020-07-06	M	5.82	60	lapistola	dry	T4	32.2
Litchfield	377	2020-07-06	M	5.82	60	lapistola	dry	T5	33.2
Litchfield	377	2020-07-06	M	5.82	60	lapistola	dry	T6	33.3
Litchfield	383	2020-07-06	F	3.12	51.4	lapistola	dry	T1	28.7
Litchfield	383	2020-07-06	F	3.12	51.4	lapistola	dry	T2	29
Litchfield	383	2020-07-06	F	3.12	51.4	lapistola	dry	T3	29
Litchfield	383	2020-07-06	F	3.12	51.4	lapistola	dry	T4	29.5
Litchfield	383	2020-07-06	F	3.12	51.4	lapistola	dry	T5	29.6
Litchfield	383	2020-07-06	F	3.12	51.4	lapistola	dry	T6	29.6
Litchfield	384	2020-07-06	M	9.45	72.2	lapistola	dry	T1	29.3
Litchfield	384	2020-07-06	M	9.45	72.2	lapistola	dry	T2	29.3
Litchfield	384	2020-07-06	M	9.45	72.2	lapistola	dry	T3	30
Litchfield	384	2020-07-06	M	9.45	72.2	lapistola	dry	T4	30.3
Litchfield	384	2020-07-06	M	9.45	72.2	lapistola	dry	T5	30.5
Litchfield	384	2020-07-06	M	9.45	72.2	lapistola	dry	T6	31.7
Litchfield	385	2020-07-06	F	2.96	50	lapistola	dry	T1	31.3
Litchfield	385	2020-07-06	F	2.96	50	lapistola	dry	T2	31.3
Litchfield	385	2020-07-06	F	2.96	50	lapistola	dry	T3	31.4
Litchfield	385	2020-07-06	F	2.96	50	lapistola	dry	T4	31.8
Litchfield	385	2020-07-06	F	2.96	50	lapistola	dry	T5	32.3
Litchfield	385	2020-07-06	F	2.96	50	lapistola	dry	T6	33.5
Litchfield	386	2020-07-06	F	7.78	63.3	lapistola	dry	T1	28.9
Litchfield	386	2020-07-06	F	7.78	63.3	lapistola	dry	T2	29.1
Litchfield	386	2020-07-06	F	7.78	63.3	lapistola	dry	T3	31.3
Litchfield	386	2020-07-06	F	7.78	63.3	lapistola	dry	T4	31.4
Litchfield	386	2020-07-06	F	7.78	63.3	lapistola	dry	T5	31.9
Litchfield	386	2020-07-06	F	7.78	63.3	lapistola	dry	T6	32.3
Litchfield	389	2020-07-06	F	3.19	50.6	lapistola	dry	T1	30.5
Litchfield	389	2020-07-06	F	3.19	50.6	lapistola	dry	T2	30.8
Litchfield	389	2020-07-06	F	3.19	50.6	lapistola	dry	T3	30.8
Litchfield	389	2020-07-06	F	3.19	50.6	lapistola	dry	T4	31.3
Litchfield	389	2020-07-06	F	3.19	50.6	lapistola	dry	T5	31.4
Litchfield	389	2020-07-06	F	3.19	50.6	lapistola	dry	T6	31.6
Litchfield	390	2020-07-06	F	12.58	74.6	lapistola	dry	T1	30.8
Litchfield	390	2020-07-06	F	12.58	74.6	lapistola	dry	T2	31
Litchfield	390	2020-07-06	F	12.58	74.6	lapistola	dry	T3	31.2
Litchfield	390	2020-07-06	F	12.58	74.6	lapistola	dry	T4	31.8
Litchfield	390	2020-07-06	F	12.58	74.6	lapistola	dry	T5	31.9
Litchfield	390	2020-07-06	F	12.58	74.6	lapistola	dry	T6	32.5
Litchfield	391	2020-07-06	F	10.04	68.7	lapistola	dry	T1	31
Litchfield	391	2020-07-06	F	10.04	68.7	lapistola	dry	T2	31.2
Litchfield	391	2020-07-06	F	10.04	68.7	lapistola	dry	T3	31.5
Litchfield	391	2020-07-06	F	10.04	68.7	lapistola	dry	T4	31.6
Litchfield	391	2020-07-06	F	10.04	68.7	lapistola	dry	T5	31.6
Litchfield	391	2020-07-06	F	10.04	68.7	lapistola	dry	T6	31.8
Litchfield	392	2020-07-06	F	7.97	70.7	lapistola	dry	T1	30.3
Litchfield	392	2020-07-06	F	7.97	70.7	lapistola	dry	T2	31
Litchfield	392	2020-07-06	F	7.97	70.7	lapistola	dry	T3	31
Litchfield	392	2020-07-06	F	7.97	70.7	lapistola	dry	T4	31.2
Litchfield	392	2020-07-06	F	7.97	70.7	lapistola	dry	T5	31.6
Litchfield	392	2020-07-06	F	7.97	70.7	lapistola	dry	T6	31.9
Litchfield	393	2020-07-06	F	11.56	68.4	lapistola	dry	T1	31.9
Litchfield	393	2020-07-06	F	11.56	68.4	lapistola	dry	T2	32.2
Litchfield	393	2020-07-06	F	11.56	68.4	lapistola	dry	T3	32.4
Litchfield	393	2020-07-06	F	11.56	68.4	lapistola	dry	T4	32.5
Litchfield	393	2020-07-06	F	11.56	68.4	lapistola	dry	T5	32.5
Litchfield	393	2020-07-06	F	11.56	68.4	lapistola	dry	T6	32.6
Litchfield	394	2020-07-06	F	5.67	57.2	lapistola	dry	T1	30.2
Litchfield	394	2020-07-06	F	5.67	57.2	lapistola	dry	T2	30.4
Litchfield	394	2020-07-06	F	5.67	57.2	lapistola	dry	T3	30.6
Litchfield	394	2020-07-06	F	5.67	57.2	lapistola	dry	T4	30.8
Litchfield	394	2020-07-06	F	5.67	57.2	lapistola	dry	T5	30.8
Litchfield	394	2020-07-06	F	5.67	57.2	lapistola	dry	T6	31
Litchfield	396	2020-07-06	F	2.39	42.7	lapistola	dry	T1	29.5
Litchfield	396	2020-07-06	F	2.39	42.7	lapistola	dry	T2	29.5
Litchfield	396	2020-07-06	F	2.39	42.7	lapistola	dry	T3	29.6
Litchfield	396	2020-07-06	F	2.39	42.7	lapistola	dry	T4	29.8
Litchfield	396	2020-07-06	F	2.39	42.7	lapistola	dry	T5	29.9
Litchfield	396	2020-07-06	F	2.39	42.7	lapistola	dry	T6	30
Litchfield	403	2020-07-06	M	17.92	79.1	lapistola	dry	T1	29.7
Litchfield	403	2020-07-06	M	17.92	79.1	lapistola	dry	T2	29.8
Litchfield	403	2020-07-06	M	17.92	79.1	lapistola	dry	T3	29.8
Litchfield	403	2020-07-06	M	17.92	79.1	lapistola	dry	T4	30.3
Litchfield	403	2020-07-06	M	17.92	79.1	lapistola	dry	T5	30.8
Litchfield	403	2020-07-06	M	17.92	79.1	lapistola	dry	T6	30.8
Litchfield	406	2020-07-30	M	7.015	66.3	lapistola	dry	T1	29.2
Litchfield	406	2020-07-30	M	7.015	66.3	lapistola	dry	T2	29.9
Litchfield	406	2020-07-30	M	7.015	66.3	lapistola	dry	T3	30
Litchfield	406	2020-07-30	M	7.015	66.3	lapistola	dry	T4	30.1
Litchfield	406	2020-07-30	M	7.015	66.3	lapistola	dry	T5	30.3
Litchfield	406	2020-07-30	M	7.015	66.3	lapistola	dry	T6	30.5
Litchfield	412	2020-07-30	M	9.094	70	lapistola	dry	T1	27.3
Litchfield	412	2020-07-30	M	9.094	70	lapistola	dry	T2	28.8
Litchfield	412	2020-07-30	M	9.094	70	lapistola	dry	T3	29.8
Litchfield	412	2020-07-30	M	9.094	70	lapistola	dry	T4	31.6
Litchfield	412	2020-07-30	M	9.094	70	lapistola	dry	T5	31.6
Litchfield	412	2020-07-30	M	9.094	70	lapistola	dry	T6	31.7
Litchfield	413	2020-07-30	M	7.599	67.1	lapistola	dry	T1	30.8
Litchfield	413	2020-07-30	M	7.599	67.1	lapistola	dry	T2	30.9
Litchfield	413	2020-07-30	M	7.599	67.1	lapistola	dry	T3	31.3
Litchfield	413	2020-07-30	M	7.599	67.1	lapistola	dry	T4	31.4
Litchfield	413	2020-07-30	M	7.599	67.1	lapistola	dry	T5	31.5
Litchfield	413	2020-07-30	M	7.599	67.1	lapistola	dry	T6	32.4
Litchfield	418	2020-07-30	M	6.527	58.7	lapistola	dry	T1	31.5
Litchfield	418	2020-07-30	M	6.527	58.7	lapistola	dry	T2	31.6
Litchfield	418	2020-07-30	M	6.527	58.7	lapistola	dry	T3	32.4
Litchfield	418	2020-07-30	M	6.527	58.7	lapistola	dry	T4	32.4
Litchfield	418	2020-07-30	M	6.527	58.7	lapistola	dry	T5	32.4
Litchfield	418	2020-07-30	M	6.527	58.7	lapistola	dry	T6	32.9
Litchfield	419	2020-07-30	M	10.242	72.8	lapistola	dry	T1	28.2
Litchfield	419	2020-07-30	M	10.242	72.8	lapistola	dry	T2	28.2
Litchfield	419	2020-07-30	M	10.242	72.8	lapistola	dry	T3	29.1
Litchfield	419	2020-07-30	M	10.242	72.8	lapistola	dry	T4	30.1
Litchfield	419	2020-07-30	M	10.242	72.8	lapistola	dry	T5	30.2
Litchfield	419	2020-07-30	M	10.242	72.8	lapistola	dry	T6	30.6
Litchfield	420	2020-07-30	M	16.606	78.1	lapistola	dry	T1	28.9
Litchfield	420	2020-07-30	M	16.606	78.1	lapistola	dry	T2	28.9
Litchfield	420	2020-07-30	M	16.606	78.1	lapistola	dry	T3	29.7
Litchfield	420	2020-07-30	M	16.606	78.1	lapistola	dry	T4	29.8
Litchfield	420	2020-07-30	M	16.606	78.1	lapistola	dry	T5	29.9
Litchfield	420	2020-07-30	M	16.606	78.1	lapistola	dry	T6	30.1
Litchfield	283	2020-01-28	M	14.432	78.2	lapistola	wet	T1	28.5
Litchfield	283	2020-01-28	M	14.432	78.2	lapistola	wet	T2	28.8
Litchfield	283	2020-01-28	M	14.432	78.2	lapistola	wet	T3	29.9
Litchfield	283	2020-01-28	M	14.432	78.2	lapistola	wet	T4	31.1
Litchfield	283	2020-01-28	M	14.432	78.2	lapistola	wet	T5	31.5
Litchfield	283	2020-01-28	M	14.432	78.2	lapistola	wet	T6	32.2
Litchfield	284	2020-01-28	M	14.593	76.4	lapistola	wet	T1	30.2
Litchfield	284	2020-01-28	M	14.593	76.4	lapistola	wet	T2	31
Litchfield	284	2020-01-28	M	14.593	76.4	lapistola	wet	T3	31.1
Litchfield	284	2020-01-28	M	14.593	76.4	lapistola	wet	T4	31.1
Litchfield	284	2020-01-28	M	14.593	76.4	lapistola	wet	T5	31.1
Litchfield	284	2020-01-28	M	14.593	76.4	lapistola	wet	T6	31.3
Litchfield	285	2020-01-28	F	11.46	75.7	lapistola	wet	T1	30.8
Litchfield	285	2020-01-28	F	11.46	75.7	lapistola	wet	T2	31.1
Litchfield	285	2020-01-28	F	11.46	75.7	lapistola	wet	T3	31.2
Litchfield	285	2020-01-28	F	11.46	75.7	lapistola	wet	T4	31.3
Litchfield	285	2020-01-28	F	11.46	75.7	lapistola	wet	T5	31.9
Litchfield	285	2020-01-28	F	11.46	75.7	lapistola	wet	T6	31.9
Litchfield	286	2020-01-28	F	7.76	65.5	lapistola	wet	T1	29.9
Litchfield	286	2020-01-28	F	7.76	65.5	lapistola	wet	T2	30.2
Litchfield	286	2020-01-28	F	7.76	65.5	lapistola	wet	T3	32
Litchfield	286	2020-01-28	F	7.76	65.5	lapistola	wet	T4	32.5
Litchfield	286	2020-01-28	F	7.76	65.5	lapistola	wet	T5	33.2
Litchfield	286	2020-01-28	F	7.76	65.5	lapistola	wet	T6	33.3
Litchfield	287	2020-01-28	F	7.191	60.9	lapistola	wet	T1	29.9
Litchfield	287	2020-01-28	F	7.191	60.9	lapistola	wet	T2	29.9
Litchfield	287	2020-01-28	F	7.191	60.9	lapistola	wet	T3	30.1
Litchfield	287	2020-01-28	F	7.191	60.9	lapistola	wet	T4	30.4
Litchfield	287	2020-01-28	F	7.191	60.9	lapistola	wet	T5	31.4
Litchfield	287	2020-01-28	F	7.191	60.9	lapistola	wet	T6	31.9
Litchfield	289	2020-01-28	M	6.373	66.4	lapistola	wet	T1	31.2
Litchfield	289	2020-01-28	M	6.373	66.4	lapistola	wet	T2	31.2
Litchfield	289	2020-01-28	M	6.373	66.4	lapistola	wet	T3	32.6
Litchfield	289	2020-01-28	M	6.373	66.4	lapistola	wet	T4	33.2
Litchfield	289	2020-01-28	M	6.373	66.4	lapistola	wet	T5	33.9
Litchfield	289	2020-01-28	M	6.373	66.4	lapistola	wet	T6	34.6
Litchfield	291	2020-01-28	F	8.992	70.4	lapistola	wet	T1	31.4
Litchfield	291	2020-01-28	F	8.992	70.4	lapistola	wet	T2	31.4
Litchfield	291	2020-01-28	F	8.992	70.4	lapistola	wet	T3	31.6
Litchfield	291	2020-01-28	F	8.992	70.4	lapistola	wet	T4	32
Litchfield	291	2020-01-28	F	8.992	70.4	lapistola	wet	T5	32.1
Litchfield	291	2020-01-28	F	8.992	70.4	lapistola	wet	T6	32.3
Litchfield	324	2020-01-30	F	6.272	63.7	lapistola	wet	T1	26.7
Litchfield	324	2020-01-30	F	6.272	63.7	lapistola	wet	T2	26.8
Litchfield	324	2020-01-30	F	6.272	63.7	lapistola	wet	T3	27
Litchfield	324	2020-01-30	F	6.272	63.7	lapistola	wet	T4	27.2
Litchfield	324	2020-01-30	F	6.272	63.7	lapistola	wet	T5	27.6
Litchfield	324	2020-01-30	F	6.272	63.7	lapistola	wet	T6	27.7
Litchfield	331	2020-01-30	M	11.142	74.2	lapistola	wet	T1	29.2
Litchfield	331	2020-01-30	M	11.142	74.2	lapistola	wet	T2	30.6
Litchfield	331	2020-01-30	M	11.142	74.2	lapistola	wet	T3	30.6
Litchfield	331	2020-01-30	M	11.142	74.2	lapistola	wet	T4	31.6
Litchfield	331	2020-01-30	M	11.142	74.2	lapistola	wet	T5	31.6
Litchfield	331	2020-01-30	M	11.142	74.2	lapistola	wet	T6	33.6
Litchfield	552	2020-11-21	M	9.911	71.2	lapistola	wet	T1	28.9
Litchfield	552	2020-11-21	M	9.911	71.2	lapistola	wet	T2	29.4
Litchfield	552	2020-11-21	M	9.911	71.2	lapistola	wet	T3	29.4
Litchfield	552	2020-11-21	M	9.911	71.2	lapistola	wet	T4	29.5
Litchfield	552	2020-11-21	M	9.911	71.2	lapistola	wet	T5	29.9
Litchfield	552	2020-11-21	M	9.911	71.2	lapistola	wet	T6	29.9
Litchfield	553	2020-11-21	M	8.799	73.1	lapistola	wet	T1	29.3
Litchfield	553	2020-11-21	M	8.799	73.1	lapistola	wet	T2	29.4
Litchfield	553	2020-11-21	M	8.799	73.1	lapistola	wet	T3	29.8
Litchfield	553	2020-11-21	M	8.799	73.1	lapistola	wet	T4	30
Litchfield	553	2020-11-21	M	8.799	73.1	lapistola	wet	T5	30.7
Litchfield	553	2020-11-21	M	8.799	73.1	lapistola	wet	T6	31
Litchfield	554	2020-11-21	F	5.267	63.1	lapistola	wet	T1	31.6
Litchfield	554	2020-11-21	F	5.267	63.1	lapistola	wet	T2	31.7
Litchfield	554	2020-11-21	F	5.267	63.1	lapistola	wet	T3	31.7
Litchfield	554	2020-11-21	F	5.267	63.1	lapistola	wet	T4	31.8
Litchfield	554	2020-11-21	F	5.267	63.1	lapistola	wet	T5	31.8
Litchfield	554	2020-11-21	F	5.267	63.1	lapistola	wet	T6	31.8
Litchfield	555	2020-11-21	F	7.702	72.4	lapistola	wet	T1	30.1
Litchfield	555	2020-11-21	F	7.702	72.4	lapistola	wet	T2	30.2
Litchfield	555	2020-11-21	F	7.702	72.4	lapistola	wet	T3	30.3
Litchfield	555	2020-11-21	F	7.702	72.4	lapistola	wet	T4	30.3
Litchfield	555	2020-11-21	F	7.702	72.4	lapistola	wet	T5	31
Litchfield	555	2020-11-21	F	7.702	72.4	lapistola	wet	T6	31.1
Litchfield	366	2020-07-06	M	2.3	44	nana	dry	T1	31.7
Litchfield	366	2020-07-06	M	2.3	44	nana	dry	T2	31.8
Litchfield	366	2020-07-06	M	2.3	44	nana	dry	T3	32
Litchfield	366	2020-07-06	M	2.3	44	nana	dry	T4	32
Litchfield	366	2020-07-06	M	2.3	44	nana	dry	T5	33.3
Litchfield	366	2020-07-06	M	2.3	44	nana	dry	T6	33.3
Litchfield	371	2020-07-06	M	2	44.7	nana	dry	T1	30.7
Litchfield	371	2020-07-06	M	2	44.7	nana	dry	T2	31
Litchfield	371	2020-07-06	M	2	44.7	nana	dry	T3	31.4
Litchfield	371	2020-07-06	M	2	44.7	nana	dry	T4	31.7
Litchfield	371	2020-07-06	M	2	44.7	nana	dry	T5	32.1
Litchfield	371	2020-07-06	M	2	44.7	nana	dry	T6	32.3
Litchfield	373	2020-07-06	F	2.34	40.5	nana	dry	T1	30.6
Litchfield	373	2020-07-06	F	2.34	40.5	nana	dry	T2	31.4
Litchfield	373	2020-07-06	F	2.34	40.5	nana	dry	T3	31.5
Litchfield	373	2020-07-06	F	2.34	40.5	nana	dry	T4	31.6
Litchfield	373	2020-07-06	F	2.34	40.5	nana	dry	T5	32.2
Litchfield	373	2020-07-06	F	2.34	40.5	nana	dry	T6	32.2
Litchfield	404	2020-07-30	M	1.235	36.4	nana	dry	T1	30.5
Litchfield	404	2020-07-30	M	1.235	36.4	nana	dry	T2	30.9
Litchfield	404	2020-07-30	M	1.235	36.4	nana	dry	T3	31
Litchfield	404	2020-07-30	M	1.235	36.4	nana	dry	T4	31.1
Litchfield	404	2020-07-30	M	1.235	36.4	nana	dry	T5	31.6
Litchfield	404	2020-07-30	M	1.235	36.4	nana	dry	T6	32
Litchfield	405	2020-07-30	F	2.389	46.2	nana	dry	T1	33.1
Litchfield	405	2020-07-30	F	2.389	46.2	nana	dry	T2	33.4
Litchfield	405	2020-07-30	F	2.389	46.2	nana	dry	T3	33.8
Litchfield	405	2020-07-30	F	2.389	46.2	nana	dry	T4	33.9
Litchfield	405	2020-07-30	F	2.389	46.2	nana	dry	T5	33.9
Litchfield	405	2020-07-30	F	2.389	46.2	nana	dry	T6	34
Litchfield	408	2020-07-30	M	2.309	42.3	nana	dry	T1	31
Litchfield	408	2020-07-30	M	2.309	42.3	nana	dry	T2	31.2
Litchfield	408	2020-07-30	M	2.309	42.3	nana	dry	T3	31.3
Litchfield	408	2020-07-30	M	2.309	42.3	nana	dry	T4	31.4
Litchfield	408	2020-07-30	M	2.309	42.3	nana	dry	T5	31.5
Litchfield	408	2020-07-30	M	2.309	42.3	nana	dry	T6	31.9
Litchfield	409	2020-07-30	F	1.685	40.2	nana	dry	T1	31.3
Litchfield	409	2020-07-30	F	1.685	40.2	nana	dry	T2	31.6
Litchfield	409	2020-07-30	F	1.685	40.2	nana	dry	T3	31.7
Litchfield	409	2020-07-30	F	1.685	40.2	nana	dry	T4	31.9
Litchfield	409	2020-07-30	F	1.685	40.2	nana	dry	T5	32.1
Litchfield	409	2020-07-30	F	1.685	40.2	nana	dry	T6	32.2
Litchfield	411	2020-07-30	M	2.227	40.9	nana	dry	T1	30.3
Litchfield	411	2020-07-30	M	2.227	40.9	nana	dry	T2	30.6
Litchfield	411	2020-07-30	M	2.227	40.9	nana	dry	T3	30.8
Litchfield	411	2020-07-30	M	2.227	40.9	nana	dry	T4	30.8
Litchfield	411	2020-07-30	M	2.227	40.9	nana	dry	T5	31.5
Litchfield	411	2020-07-30	M	2.227	40.9	nana	dry	T6	31.8
Litchfield	414	2020-07-30	F	1.447	39.5	nana	dry	T1	31.1
Litchfield	414	2020-07-30	F	1.447	39.5	nana	dry	T2	31.2
Litchfield	414	2020-07-30	F	1.447	39.5	nana	dry	T3	31.3
Litchfield	414	2020-07-30	F	1.447	39.5	nana	dry	T4	31.4
Litchfield	414	2020-07-30	F	1.447	39.5	nana	dry	T5	31.5
Litchfield	414	2020-07-30	F	1.447	39.5	nana	dry	T6	31.8
Litchfield	415	2020-07-30	F	1.523	38.4	nana	dry	T1	33.4
Litchfield	415	2020-07-30	F	1.523	38.4	nana	dry	T2	33.4
Litchfield	415	2020-07-30	F	1.523	38.4	nana	dry	T3	33.9
Litchfield	415	2020-07-30	F	1.523	38.4	nana	dry	T4	34
Litchfield	415	2020-07-30	F	1.523	38.4	nana	dry	T5	34.4
Litchfield	415	2020-07-30	F	1.523	38.4	nana	dry	T6	34.4
Litchfield	422	2020-07-30	F	2.028	41.7	nana	dry	T1	30.9
Litchfield	422	2020-07-30	F	2.028	41.7	nana	dry	T2	31
Litchfield	422	2020-07-30	F	2.028	41.7	nana	dry	T3	31
Litchfield	422	2020-07-30	F	2.028	41.7	nana	dry	T4	31
Litchfield	422	2020-07-30	F	2.028	41.7	nana	dry	T5	31.2
Litchfield	422	2020-07-30	F	2.028	41.7	nana	dry	T6	32
Litchfield	423	2020-07-30	F	1.987	43	nana	dry	T1	31.9
Litchfield	423	2020-07-30	F	1.987	43	nana	dry	T2	32.1
Litchfield	423	2020-07-30	F	1.987	43	nana	dry	T3	32.3
Litchfield	423	2020-07-30	F	1.987	43	nana	dry	T4	32.8
Litchfield	423	2020-07-30	F	1.987	43	nana	dry	T5	33.1
Litchfield	423	2020-07-30	F	1.987	43	nana	dry	T6	33.9
Litchfield	424	2020-07-30	F	1.508	39	nana	dry	T1	30.9
Litchfield	424	2020-07-30	F	1.508	39	nana	dry	T2	31
Litchfield	424	2020-07-30	F	1.508	39	nana	dry	T3	31.2
Litchfield	424	2020-07-30	F	1.508	39	nana	dry	T4	31.4
Litchfield	424	2020-07-30	F	1.508	39	nana	dry	T5	31.9
Litchfield	424	2020-07-30	F	1.508	39	nana	dry	T6	32.2
Litchfield	425	2020-07-30	F	2.136	42.4	nana	dry	T1	29.9
Litchfield	425	2020-07-30	F	2.136	42.4	nana	dry	T2	30
Litchfield	425	2020-07-30	F	2.136	42.4	nana	dry	T3	30.7
Litchfield	425	2020-07-30	F	2.136	42.4	nana	dry	T4	31.2
Litchfield	425	2020-07-30	F	2.136	42.4	nana	dry	T5	31.3
Litchfield	425	2020-07-30	F	2.136	42.4	nana	dry	T6	31.8
Litchfield	312	2020-01-30	M	1.993	38.6	nana	wet	T1	31.7
Litchfield	312	2020-01-30	M	1.993	38.6	nana	wet	T2	31.8
Litchfield	312	2020-01-30	M	1.993	38.6	nana	wet	T3	32.5
Litchfield	312	2020-01-30	M	1.993	38.6	nana	wet	T4	32.8
Litchfield	312	2020-01-30	M	1.993	38.6	nana	wet	T5	33.1
Litchfield	312	2020-01-30	M	1.993	38.6	nana	wet	T6	33.2
Litchfield	313	2020-01-30	F	2.178	45.7	nana	wet	T1	29.9
Litchfield	313	2020-01-30	F	2.178	45.7	nana	wet	T2	30.1
Litchfield	313	2020-01-30	F	2.178	45.7	nana	wet	T3	31.1
Litchfield	313	2020-01-30	F	2.178	45.7	nana	wet	T4	31.3
Litchfield	313	2020-01-30	F	2.178	45.7	nana	wet	T5	31.3
Litchfield	313	2020-01-30	F	2.178	45.7	nana	wet	T6	31.4
Litchfield	314	2020-01-30	F	1.012	34	nana	wet	T1	29.9
Litchfield	314	2020-01-30	F	1.012	34	nana	wet	T2	30.3
Litchfield	314	2020-01-30	F	1.012	34	nana	wet	T3	30.6
Litchfield	314	2020-01-30	F	1.012	34	nana	wet	T4	31
Litchfield	314	2020-01-30	F	1.012	34	nana	wet	T5	31.1
Litchfield	314	2020-01-30	F	1.012	34	nana	wet	T6	31.6
Litchfield	315	2020-01-30	M	2.418	42.7	nana	wet	T1	32.7
Litchfield	315	2020-01-30	M	2.418	42.7	nana	wet	T2	33.1
Litchfield	315	2020-01-30	M	2.418	42.7	nana	wet	T3	33.4
Litchfield	315	2020-01-30	M	2.418	42.7	nana	wet	T4	34
Litchfield	315	2020-01-30	M	2.418	42.7	nana	wet	T5	34
Litchfield	315	2020-01-30	M	2.418	42.7	nana	wet	T6	34.7
Litchfield	542	2020-11-21	F	1.715	42.6	nana	wet	T1	32.4
Litchfield	542	2020-11-21	F	1.715	42.6	nana	wet	T2	32.5
Litchfield	542	2020-11-21	F	1.715	42.6	nana	wet	T3	32.9
Litchfield	542	2020-11-21	F	1.715	42.6	nana	wet	T4	32.9
Litchfield	542	2020-11-21	F	1.715	42.6	nana	wet	T5	33
Litchfield	542	2020-11-21	F	1.715	42.6	nana	wet	T6	33
Litchfield	545	2020-11-21	SA	1.952	38.1	nana	wet	T1	30.9
Litchfield	545	2020-11-21	SA	1.952	38.1	nana	wet	T2	31.3
Litchfield	545	2020-11-21	SA	1.952	38.1	nana	wet	T3	31.4
Litchfield	545	2020-11-21	SA	1.952	38.1	nana	wet	T4	32.2
Litchfield	545	2020-11-21	SA	1.952	38.1	nana	wet	T5	33.9
Litchfield	545	2020-11-21	SA	1.952	38.1	nana	wet	T6	34.1
Litchfield	547	2020-11-21	SA	0.451	24.7	nana	wet	T1	29.7
Litchfield	547	2020-11-21	SA	0.451	24.7	nana	wet	T2	30.1
Litchfield	547	2020-11-21	SA	0.451	24.7	nana	wet	T3	30.3
Litchfield	547	2020-11-21	SA	0.451	24.7	nana	wet	T4	30.5
Litchfield	547	2020-11-21	SA	0.451	24.7	nana	wet	T5	30.6
Litchfield	547	2020-11-21	SA	0.451	24.7	nana	wet	T6	30.8
Litchfield	549	2020-11-21	SA	0.373	25.1	nana	wet	T1	23.7
Litchfield	549	2020-11-21	SA	0.373	25.1	nana	wet	T2	23.8
Litchfield	549	2020-11-21	SA	0.373	25.1	nana	wet	T3	24.5
Litchfield	549	2020-11-21	SA	0.373	25.1	nana	wet	T4	24.9
Litchfield	549	2020-11-21	SA	0.373	25.1	nana	wet	T5	25.8
Litchfield	549	2020-11-21	SA	0.373	25.1	nana	wet	T6	27.6
Litchfield	556	2020-11-21	F	2.153	45.2	nana	wet	T1	28.7
Litchfield	556	2020-11-21	F	2.153	45.2	nana	wet	T2	30.7
Litchfield	556	2020-11-21	F	2.153	45.2	nana	wet	T3	30.9
Litchfield	556	2020-11-21	F	2.153	45.2	nana	wet	T4	31.5
Litchfield	556	2020-11-21	F	2.153	45.2	nana	wet	T5	31.6
Litchfield	556	2020-11-21	F	2.153	45.2	nana	wet	T6	31.8
Litchfield	557	2020-11-21	F	1.775	41	nana	wet	T1	33.6
Litchfield	557	2020-11-21	F	1.775	41	nana	wet	T2	33.7
Litchfield	557	2020-11-21	F	1.775	41	nana	wet	T3	33.8
Litchfield	557	2020-11-21	F	1.775	41	nana	wet	T4	33.9
Litchfield	557	2020-11-21	F	1.775	41	nana	wet	T5	34.4
Litchfield	557	2020-11-21	F	1.775	41	nana	wet	T6	34.7
Litchfield	558	2020-11-21	F	2.137	44.7	nana	wet	T1	30.5
Litchfield	558	2020-11-21	F	2.137	44.7	nana	wet	T2	30.8
Litchfield	558	2020-11-21	F	2.137	44.7	nana	wet	T3	30.8
Litchfield	558	2020-11-21	F	2.137	44.7	nana	wet	T4	31.9
Litchfield	558	2020-11-21	F	2.137	44.7	nana	wet	T5	32.1
Litchfield	558	2020-11-21	F	2.137	44.7	nana	wet	T6	33.4
Litchfield	559	2020-11-21	M	2.095	43.2	nana	wet	T1	31.9
Litchfield	559	2020-11-21	M	2.095	43.2	nana	wet	T2	32.3
Litchfield	559	2020-11-21	M	2.095	43.2	nana	wet	T3	32.7
Litchfield	559	2020-11-21	M	2.095	43.2	nana	wet	T4	32.8
Litchfield	559	2020-11-21	M	2.095	43.2	nana	wet	T5	33.6
Litchfield	559	2020-11-21	M	2.095	43.2	nana	wet	T6	34.1
Litchfield	560	2020-11-21	M	1.635	42	nana	wet	T1	30.6
Litchfield	560	2020-11-21	M	1.635	42	nana	wet	T2	31.5
Litchfield	560	2020-11-21	M	1.635	42	nana	wet	T3	32.1
Litchfield	560	2020-11-21	M	1.635	42	nana	wet	T4	32.2
Litchfield	560	2020-11-21	M	1.635	42	nana	wet	T5	32.5
Litchfield	560	2020-11-21	M	1.635	42	nana	wet	T6	32.5
Litchfield	561	2020-11-21	M	1.767	39.6	nana	wet	T1	30.7
Litchfield	561	2020-11-21	M	1.767	39.6	nana	wet	T2	30.7
Litchfield	561	2020-11-21	M	1.767	39.6	nana	wet	T3	30.8
Litchfield	561	2020-11-21	M	1.767	39.6	nana	wet	T4	31.2
Litchfield	561	2020-11-21	M	1.767	39.6	nana	wet	T5	31.8
Litchfield	561	2020-11-21	M	1.767	39.6	nana	wet	T6	32.3
Litchfield	562	2020-11-21	M	3.371	46.4	nana	wet	T1	29.7
Litchfield	562	2020-11-21	M	3.371	46.4	nana	wet	T2	30.4
Litchfield	562	2020-11-21	M	3.371	46.4	nana	wet	T3	31.5
Litchfield	562	2020-11-21	M	3.371	46.4	nana	wet	T4	32
Litchfield	562	2020-11-21	M	3.371	46.4	nana	wet	T5	32.1
Litchfield	562	2020-11-21	M	3.371	46.4	nana	wet	T6	32.5
Litchfield	367	2020-07-06	F	2.18	45	paranana	dry	T1	31.6
Litchfield	367	2020-07-06	F	2.18	45	paranana	dry	T2	31.6
Litchfield	367	2020-07-06	F	2.18	45	paranana	dry	T3	32
Litchfield	367	2020-07-06	F	2.18	45	paranana	dry	T4	32.1
Litchfield	367	2020-07-06	F	2.18	45	paranana	dry	T5	32.4
Litchfield	367	2020-07-06	F	2.18	45	paranana	dry	T6	32.4
Litchfield	372	2020-07-06	F	3.81	48.6	paranana	dry	T1	32.9
Litchfield	372	2020-07-06	F	3.81	48.6	paranana	dry	T2	32.9
Litchfield	372	2020-07-06	F	3.81	48.6	paranana	dry	T3	33.8
Litchfield	372	2020-07-06	F	3.81	48.6	paranana	dry	T4	34
Litchfield	372	2020-07-06	F	3.81	48.6	paranana	dry	T5	34.7
Litchfield	372	2020-07-06	F	3.81	48.6	paranana	dry	T6	34.8
Litchfield	374	2020-07-06	F	1.85	40	paranana	dry	T1	29.7
Litchfield	374	2020-07-06	F	1.85	40	paranana	dry	T2	30
Litchfield	374	2020-07-06	F	1.85	40	paranana	dry	T3	30
Litchfield	374	2020-07-06	F	1.85	40	paranana	dry	T4	31.1
Litchfield	374	2020-07-06	F	1.85	40	paranana	dry	T5	32.8
Litchfield	374	2020-07-06	F	1.85	40	paranana	dry	T6	33
Litchfield	375	2020-07-06	F	3.73	54.6	paranana	dry	T1	33
Litchfield	375	2020-07-06	F	3.73	54.6	paranana	dry	T2	33.4
Litchfield	375	2020-07-06	F	3.73	54.6	paranana	dry	T3	33.8
Litchfield	375	2020-07-06	F	3.73	54.6	paranana	dry	T4	34
Litchfield	375	2020-07-06	F	3.73	54.6	paranana	dry	T5	35.3
Litchfield	375	2020-07-06	F	3.73	54.6	paranana	dry	T6	35.4
Litchfield	376	2020-07-06	F	2.92	44	paranana	dry	T1	31.6
Litchfield	376	2020-07-06	F	2.92	44	paranana	dry	T2	31.6
Litchfield	376	2020-07-06	F	2.92	44	paranana	dry	T3	31.9
Litchfield	376	2020-07-06	F	2.92	44	paranana	dry	T4	32.1
Litchfield	376	2020-07-06	F	2.92	44	paranana	dry	T5	32.8
Litchfield	376	2020-07-06	F	2.92	44	paranana	dry	T6	32.8
Litchfield	378	2020-07-06	F	4.02	50.4	paranana	dry	T1	31.3
Litchfield	378	2020-07-06	F	4.02	50.4	paranana	dry	T2	31.4
Litchfield	378	2020-07-06	F	4.02	50.4	paranana	dry	T3	31.9
Litchfield	378	2020-07-06	F	4.02	50.4	paranana	dry	T4	32.8
Litchfield	378	2020-07-06	F	4.02	50.4	paranana	dry	T5	32.9
Litchfield	378	2020-07-06	F	4.02	50.4	paranana	dry	T6	33.2
Litchfield	380	2020-07-06	F	4.33	51.6	paranana	dry	T1	25.2
Litchfield	380	2020-07-06	F	4.33	51.6	paranana	dry	T2	29.3
Litchfield	380	2020-07-06	F	4.33	51.6	paranana	dry	T3	29.9
Litchfield	380	2020-07-06	F	4.33	51.6	paranana	dry	T4	30.7
Litchfield	380	2020-07-06	F	4.33	51.6	paranana	dry	T5	31.5
Litchfield	380	2020-07-06	F	4.33	51.6	paranana	dry	T6	31.7
Litchfield	305	2020-01-30	F	4.559	55.6	paranana	wet	T1	31.5
Litchfield	305	2020-01-30	F	4.559	55.6	paranana	wet	T2	32.1
Litchfield	305	2020-01-30	F	4.559	55.6	paranana	wet	T3	32.8
Litchfield	305	2020-01-30	F	4.559	55.6	paranana	wet	T4	33.3
Litchfield	305	2020-01-30	F	4.559	55.6	paranana	wet	T5	33.4
Litchfield	305	2020-01-30	F	4.559	55.6	paranana	wet	T6	33.5
Litchfield	306	2020-01-30	F	4.388	52.9	paranana	wet	T1	31.2
Litchfield	306	2020-01-30	F	4.388	52.9	paranana	wet	T2	31.3
Litchfield	306	2020-01-30	F	4.388	52.9	paranana	wet	T3	31.7
Litchfield	306	2020-01-30	F	4.388	52.9	paranana	wet	T4	31.8
Litchfield	306	2020-01-30	F	4.388	52.9	paranana	wet	T5	31.9
Litchfield	306	2020-01-30	F	4.388	52.9	paranana	wet	T6	32.3
Litchfield	308	2020-01-30	F	4.515	54.5	paranana	wet	T1	30.5
Litchfield	308	2020-01-30	F	4.515	54.5	paranana	wet	T2	30.6
Litchfield	308	2020-01-30	F	4.515	54.5	paranana	wet	T3	31
Litchfield	308	2020-01-30	F	4.515	54.5	paranana	wet	T4	31.6
Litchfield	308	2020-01-30	F	4.515	54.5	paranana	wet	T5	31.7
Litchfield	308	2020-01-30	F	4.515	54.5	paranana	wet	T6	32
Litchfield	310	2020-01-30	F	4.495	56.8	paranana	wet	T1	31.4
Litchfield	310	2020-01-30	F	4.495	56.8	paranana	wet	T2	31.6
Litchfield	310	2020-01-30	F	4.495	56.8	paranana	wet	T3	31.8
Litchfield	310	2020-01-30	F	4.495	56.8	paranana	wet	T4	32.2
Litchfield	310	2020-01-30	F	4.495	56.8	paranana	wet	T5	32.3
Litchfield	310	2020-01-30	F	4.495	56.8	paranana	wet	T6	33.8
Litchfield	323	2020-01-30	M	5.776	54.2	paranana	wet	T1	32.7
Litchfield	323	2020-01-30	M	5.776	54.2	paranana	wet	T2	33.1
Litchfield	323	2020-01-30	M	5.776	54.2	paranana	wet	T3	33.2
Litchfield	323	2020-01-30	M	5.776	54.2	paranana	wet	T4	33.6
Litchfield	323	2020-01-30	M	5.776	54.2	paranana	wet	T5	34.3
Litchfield	323	2020-01-30	M	5.776	54.2	paranana	wet	T6	34.8
Litchfield	325	2020-01-30	F	2.378	44	paranana	wet	T1	35.2
Litchfield	325	2020-01-30	F	2.378	44	paranana	wet	T2	35.5
Litchfield	325	2020-01-30	F	2.378	44	paranana	wet	T3	36
Litchfield	325	2020-01-30	F	2.378	44	paranana	wet	T4	36.3
Litchfield	325	2020-01-30	F	2.378	44	paranana	wet	T5	36.3
Litchfield	325	2020-01-30	F	2.378	44	paranana	wet	T6	36.7
Litchfield	327	2020-01-30	F	4.727	51.7	paranana	wet	T1	30.6
Litchfield	327	2020-01-30	F	4.727	51.7	paranana	wet	T2	31.2
Litchfield	327	2020-01-30	F	4.727	51.7	paranana	wet	T3	31.2
Litchfield	327	2020-01-30	F	4.727	51.7	paranana	wet	T4	31.3
Litchfield	327	2020-01-30	F	4.727	51.7	paranana	wet	T5	32.9
Litchfield	327	2020-01-30	F	4.727	51.7	paranana	wet	T6	33.1
Litchfield	329	2020-01-30	M	3.414	52	paranana	wet	T1	32
Litchfield	329	2020-01-30	M	3.414	52	paranana	wet	T2	32.2
Litchfield	329	2020-01-30	M	3.414	52	paranana	wet	T3	32.3
Litchfield	329	2020-01-30	M	3.414	52	paranana	wet	T4	32.6
Litchfield	329	2020-01-30	M	3.414	52	paranana	wet	T5	33.5
Litchfield	329	2020-01-30	M	3.414	52	paranana	wet	T6	33.5
Litchfield	332	2020-01-30	M	3.454	51.2	paranana	wet	T1	31.1
Litchfield	332	2020-01-30	M	3.454	51.2	paranana	wet	T2	31.3
Litchfield	332	2020-01-30	M	3.454	51.2	paranana	wet	T3	31.6
Litchfield	332	2020-01-30	M	3.454	51.2	paranana	wet	T4	31.9
Litchfield	332	2020-01-30	M	3.454	51.2	paranana	wet	T5	33.9
Litchfield	332	2020-01-30	M	3.454	51.2	paranana	wet	T6	33.9
Litchfield	334	2020-01-30	F	3.76	50.9	paranana	wet	T1	30.5
Litchfield	334	2020-01-30	F	3.76	50.9	paranana	wet	T2	30.8
Litchfield	334	2020-01-30	F	3.76	50.9	paranana	wet	T3	30.9
Litchfield	334	2020-01-30	F	3.76	50.9	paranana	wet	T4	32.2
Litchfield	334	2020-01-30	F	3.76	50.9	paranana	wet	T5	33.6
Litchfield	334	2020-01-30	F	3.76	50.9	paranana	wet	T6	33.8
Litchfield	546	2020-11-21	M	2.122	42	paranana	wet	T1	32.1
Litchfield	546	2020-11-21	M	2.122	42	paranana	wet	T2	32.4
Litchfield	546	2020-11-21	M	2.122	42	paranana	wet	T3	32.5
Litchfield	546	2020-11-21	M	2.122	42	paranana	wet	T4	32.5
Litchfield	546	2020-11-21	M	2.122	42	paranana	wet	T5	32.9
Litchfield	546	2020-11-21	M	2.122	42	paranana	wet	T6	32.9
